# Supplementary material for: Poly[zinc(II)-[μ-1,4-bis­(imidazol-1-yl­methyl)benzene]-μ-4,4′-oxydibenzoato]
Source: Acta Crystallogr Sect E Struct Rep Online. 2008 Aug 6;64(Pt 9):m1106. doi: 10.1107/S1600536808023982 (PMC2960729; doi:10.1107/S1600536808023982)
Supplement: Supplementary file 1 [file e-64-m1106-sup1.cif]

##############################################################################
###                                                                        ###
###        Electronic paper (Acta Crystallographica Section E)             ###
###                                                                        ###
##############################################################################
#                                                                            #
# This CIF contains the data in a paper accepted for publication in Acta     #
# Crystallographica Section E. It conforms to the requirements of Notes      #
# for Authors for Section E, and has been peer reviewed under the auspices   #
# of the IUCr Commission on Journals.                                        #
#                                                                            #
# Full details of the Crystallographic Information File format               #
# are given in the paper "The Crystallographic Information File (CIF):       #
# a New Standard Archive File for Crystallography" by S. R. Hall, F. H.      #
# Allen and I. D. Brown [Acta Cryst. (1991), A47, 655-685].                  #
#                                                                            #
# The current version of the core CIF dictionary is obtainable from          #
# ftp://ftp.iucr.org/pub/cif_core.dic. The current version number is 2.4.    #
#                                                                            #
# Software is freely available for graphical display of the structure(s) in  #
# this CIF.  For information consult the CIF home page http://www.iucr.org/  #
# cif/home.html                                                              #
#                                                                            #
# This file may be used for bona fide research purposes within the           #
# scientific community so long as proper attribution is given to the journal # 
# article from which it was obtained.                                        #
#                                                                            #
##############################################################################
                                             
data_global
_audit_creation_method     'SHELXL97'
_journal_date_recd_electronic     2008-07-23
_journal_date_accepted     2008-07-29
_journal_name_full     'Acta Crystallographica, Section E'
_journal_year     2008
_journal_volume     64
_journal_issue      9
_journal_page_first     m1106
_journal_page_last     m1106
_journal_paper_category     QM
_journal_coeditor_code     BT2755
_publ_contact_author_name     'Professor Chun-Hui Yu'
_publ_contact_author_address
;
Department of Chemistry
College of Chemistry and Biology
Beihua University
Jilin City 132013
People's Republic of China
;
_publ_contact_author_email     jlschy@126.com
_publ_contact_author_fax     '?'
_publ_contact_author_phone     '?'
_publ_section_title
;
Poly[zinc(II)-[\m-1,4-bis(imidazol-1-ylmethyl)benzene]-\m-4,4'-oxydibenzoato]
;
loop_
    _publ_author_name
    _publ_author_address
    'Chun-Hui Yu'
;
Department of Chemistry
College of Chemistry and Biology
Beihua University
Jilin City 132013
People's Republic of China
;
data_I
_audit_creation_method     SHELXL97
_chemical_name_systematic
;
Poly[zinc(II)-[\m-1,4-bis(imidazol-1-ylmethyl)benzene]-\m-4,4'-oxydibenzoato]
;
_chemical_name_common     ?
_chemical_formula_moiety     'C28 H22 N4 O5 Zn'
_chemical_formula_sum     'C28 H22 N4 O5 Zn'
_chemical_formula_iupac     '[Zn (C14 H8 O5) (C14 H14 N4)]'
_chemical_formula_weight     559.87
_chemical_melting_point     ?
_symmetry_cell_setting     monoclinic
_symmetry_space_group_name_H-M     'P 21/c'
_symmetry_space_group_name_Hall     '-P 2ybc'
loop_
    _symmetry_equiv_pos_as_xyz
    'x, y, z'
    '-x, y+1/2, -z+1/2'
    '-x, -y, -z'
    'x, -y-1/2, z-1/2'
_cell_length_a     6.1608(9)
_cell_length_b     25.811(4)
_cell_length_c     16.185(3)
_cell_angle_alpha     90.00
_cell_angle_beta     92.503(2)
_cell_angle_gamma     90.00
_cell_volume     2571.2(7)
_cell_formula_units_Z     4
_cell_measurement_reflns_used     5057
_cell_measurement_theta_min     1.89
_cell_measurement_theta_max     26.05
_cell_measurement_temperature     293(2)
_exptl_crystal_description     block
_exptl_crystal_colour     colourless
_exptl_crystal_size_max     0.33
_exptl_crystal_size_mid     0.25
_exptl_crystal_size_min     0.19
_exptl_crystal_density_diffrn     1.446
_exptl_crystal_density_meas     ?
_exptl_crystal_density_method     'not measured'
_exptl_crystal_F_000     1152
_exptl_absorpt_coefficient_mu     1.001
_exptl_absorpt_correction_type     multi-scan
_exptl_absorpt_process_details     '(SADABS; Bruker, 1998)'
_exptl_absorpt_correction_T_min     0.718
_exptl_absorpt_correction_T_max     0.826
_exptl_special_details
;
;
_diffrn_ambient_temperature     293(2)
_diffrn_radiation_type     MoK\a
_diffrn_radiation_wavelength     0.71073
_diffrn_radiation_source     'fine-focus sealed tube'
_diffrn_radiation_monochromator     graphite
_diffrn_measurement_device_type     'Bruker APEX CCD area-detector'
_diffrn_measurement_method     '\f and \w'
_diffrn_detector_area_resol_mean     ?
_diffrn_reflns_number     14194
_diffrn_reflns_av_R_equivalents     0.0470
_diffrn_reflns_av_sigmaI/netI     0.0609
_diffrn_reflns_theta_min     1.49
_diffrn_reflns_theta_max     26.05
_diffrn_reflns_theta_full     25.00
_diffrn_measured_fraction_theta_max     0.994
_diffrn_measured_fraction_theta_full     0.995
_diffrn_reflns_limit_h_min     -7
_diffrn_reflns_limit_h_max     6
_diffrn_reflns_limit_k_min     -31
_diffrn_reflns_limit_k_max     27
_diffrn_reflns_limit_l_min     -19
_diffrn_reflns_limit_l_max     19
_diffrn_standards_number     ?
_diffrn_standards_interval_count     ?
_diffrn_standards_interval_time     ?
_diffrn_standards_decay_%     ?
_refine_special_details
;
Refinement of <i>F</i>^2^ against ALL reflections. The weighted <i>R</i>-factor
<i>wR</i> and goodness of fit <i>S</i> are based on <i>F</i>^2^, conventional
<i>R</i>-factors <i>R</i> are based on <i>F</i>, with <i>F</i> set to zero for
negative <i>F</i>^2^. The threshold expression of <i>F</i>^2^ >
\s(<i>F</i>^2^) is used only for calculating <i>R</i>-factors(gt) <i>etc</i>.
and is not relevant to the choice of reflections for refinement.
<i>R</i>-factors based on <i>F</i>^2^ are statistically about twice as large
as those based on <i>F</i>, and <i>R</i>- factors based on ALL data will be
even larger.
;
_reflns_number_total     5057
_reflns_number_gt     3906
_reflns_threshold_expression     I>2\s(I)
_refine_ls_structure_factor_coef     Fsqd
_refine_ls_matrix_type     full
_refine_ls_R_factor_all     0.0761
_refine_ls_R_factor_gt     0.0608
_refine_ls_wR_factor_gt     0.1519
_refine_ls_wR_factor_ref     0.1590
_refine_ls_goodness_of_fit_ref     1.072
_refine_ls_restrained_S_all     1.072
_refine_ls_number_reflns     5057
_refine_ls_number_parameters     343
_refine_ls_number_restraints     0
_refine_ls_hydrogen_treatment     constr
_refine_ls_weighting_scheme     calc
_refine_ls_weighting_details
       'calc w = 1/[\s^2^(Fo^2^)+(0.0761P)^2^+2.2361P] where P=(Fo^2^+2Fc^2^)/3'
_atom_sites_solution_hydrogens     geom
_atom_sites_solution_primary     direct
_atom_sites_solution_secondary     difmap
_refine_ls_shift/su_max     0.000
_refine_ls_shift/su_mean     0.000
_refine_diff_density_max     1.425
_refine_diff_density_min     -0.312
_refine_ls_extinction_method     none
_refine_ls_extinction_coef     ?
loop_
    _atom_type_symbol
    _atom_type_description
    _atom_type_scat_dispersion_real
    _atom_type_scat_dispersion_imag
    _atom_type_scat_source
    'C' 'C' 0.0033 0.0016
                         'International Tables Vol C Tables 4.2.6.8 and 6.1.1.4'
    'H' 'H' 0.0000 0.0000
                         'International Tables Vol C Tables 4.2.6.8 and 6.1.1.4'
    'N' 'N' 0.0061 0.0033
                         'International Tables Vol C Tables 4.2.6.8 and 6.1.1.4'
    'O' 'O' 0.0106 0.0060
                         'International Tables Vol C Tables 4.2.6.8 and 6.1.1.4'
    'Zn' 'Zn' 0.2839 1.4301
                         'International Tables Vol C Tables 4.2.6.8 and 6.1.1.4'
_computing_data_collection     'SMART (Bruker, 1998)'
_computing_cell_refinement     'SMART (Bruker, 1998)'
_computing_data_reduction     'SAINT (Bruker, 1998)'
_computing_structure_solution     'SHELXS97 (Sheldrick, 2008)'
_computing_structure_refinement     'SHELXL97 (Sheldrick, 2008)'
_computing_molecular_graphics     'SHELXTL (Sheldrick, 2008)'
_computing_publication_material     'SHELXTL (Sheldrick, 2008)'
loop_
    _atom_site_type_symbol
    _atom_site_label
    _atom_site_fract_x
    _atom_site_fract_y
    _atom_site_fract_z
    _atom_site_U_iso_or_equiv
    _atom_site_adp_type
    _atom_site_calc_flag
    _atom_site_refinement_flags
    _atom_site_occupancy
    _atom_site_disorder_assembly
    _atom_site_disorder_group
    C C1 0.1661(7) 0.04984(15) 0.0495(3) 0.0273(9) Uani d . 1 . .
    H H1 0.0525 0.0275 0.0603 0.033 Uiso calc R 1 . .
    C C2 0.3029(7) 0.04487(16) -0.0136(3) 0.0284(9) Uani d . 1 . .
    H H2 0.3004 0.0190 -0.0537 0.034 Uiso calc R 1 . .
    C C3 0.3919(7) 0.11368(15) 0.0599(3) 0.0281(9) Uani d . 1 . .
    H H3 0.4643 0.1434 0.0784 0.034 Uiso calc R 1 . .
    C C4 0.6352(8) 0.09401(17) -0.0563(3) 0.0384(11) Uani d . 1 . .
    H H4A 0.6121 0.0764 -0.1089 0.046 Uiso calc R 1 . .
    H H4B 0.7623 0.0789 -0.0283 0.046 Uiso calc R 1 . .
    C C5 0.6768(7) 0.15040(16) -0.0719(3) 0.0312(10) Uani d . 1 . .
    C C6 0.5194(8) 0.18139(19) -0.1091(3) 0.0416(12) Uani d . 1 . .
    H H6 0.3861 0.1668 -0.1251 0.050 Uiso calc R 1 . .
    C C7 0.5531(8) 0.23363(19) -0.1233(3) 0.0440(12) Uani d . 1 . .
    H H7 0.4425 0.2537 -0.1476 0.053 Uiso calc R 1 . .
    C C8 0.7516(7) 0.25584(16) -0.1014(3) 0.0274(9) Uani d . 1 . .
    C C9 0.9128(7) 0.22467(18) -0.0648(3) 0.0355(11) Uani d . 1 . .
    H H9 1.0479 0.2388 -0.0502 0.043 Uiso calc R 1 . .
    C C10 0.8738(8) 0.17265(18) -0.0500(3) 0.0379(11) Uani d . 1 . .
    H H10 0.9828 0.1524 -0.0249 0.045 Uiso calc R 1 . .
    C C11 0.8036(7) 0.31222(17) -0.1168(3) 0.0333(10) Uani d . 1 . .
    H H11A 0.8759 0.3266 -0.0675 0.040 Uiso calc R 1 . .
    H H11B 0.9032 0.3145 -0.1614 0.040 Uiso calc R 1 . .
    C C12 0.4828(8) 0.36811(18) -0.0836(3) 0.0393(12) Uani d . 1 . .
    H H12 0.5095 0.3720 -0.0269 0.047 Uiso calc R 1 . .
    C C13 0.3094(8) 0.38615(17) -0.1294(3) 0.0349(11) Uani d . 1 . .
    H H13 0.1968 0.4057 -0.1091 0.042 Uiso calc R 1 . .
    C C14 0.5102(7) 0.34527(16) -0.2128(3) 0.0272(9) Uani d . 1 . .
    H H14 0.5639 0.3306 -0.2603 0.033 Uiso calc R 1 . .
    C C15 -0.2311(7) 0.04825(15) 0.2220(3) 0.0269(9) Uani d . 1 . .
    C C16 -0.3735(7) 0.01450(15) 0.2723(3) 0.0272(9) Uani d . 1 . .
    C C17 -0.5687(7) -0.00464(16) 0.2373(3) 0.0312(10) Uani d . 1 . .
    H H17 -0.6076 0.0032 0.1826 0.037 Uiso calc R 1 . .
    C C18 -0.7053(7) -0.03508(17) 0.2825(3) 0.0332(10) Uani d . 1 . .
    H H18 -0.8353 -0.0475 0.2587 0.040 Uiso calc R 1 . .
    C C19 -0.6446(7) -0.04668(15) 0.3635(3) 0.0301(10) Uani d . 1 . .
    C C20 -0.4550(8) -0.02835(16) 0.4000(3) 0.0322(10) Uani d . 1 . .
    H H20 -0.4174 -0.0366 0.4547 0.039 Uiso calc R 1 . .
    C C21 -0.3190(7) 0.00262(16) 0.3547(3) 0.0305(10) Uani d . 1 . .
    H H21 -0.1910 0.0155 0.3795 0.037 Uiso calc R 1 . .
    C C22 -0.8501(7) -0.12400(15) 0.3885(3) 0.0291(9) Uani d . 1 . .
    C C23 -0.7128(7) -0.15793(17) 0.3502(3) 0.0370(11) Uani d . 1 . .
    H H23 -0.5768 -0.1471 0.3344 0.044 Uiso calc R 1 . .
    C C24 -0.7814(7) -0.20848(16) 0.3356(3) 0.0350(11) Uani d . 1 . .
    H H24 -0.6888 -0.2318 0.3111 0.042 Uiso calc R 1 . .
    C C25 -0.9857(7) -0.22472(15) 0.3571(3) 0.0268(9) Uani d . 1 . .
    C C26 -1.0669(7) -0.27912(16) 0.3427(3) 0.0294(10) Uani d . 1 . .
    C C27 -1.1208(7) -0.18936(16) 0.3946(3) 0.0333(10) Uani d . 1 . .
    H H27 -1.2587 -0.1997 0.4090 0.040 Uiso calc R 1 . .
    C C28 -1.0534(7) -0.13930(17) 0.4106(3) 0.0340(10) Uani d . 1 . .
    H H28 -1.1446 -0.1161 0.4360 0.041 Uiso calc R 1 . .
    N N1 0.2223(6) 0.09330(12) 0.0948(2) 0.0258(8) Uani d . 1 . .
    N N2 0.4459(6) 0.08575(13) -0.0061(2) 0.0270(8) Uani d . 1 . .
    N N3 0.6107(6) 0.34292(13) -0.1381(2) 0.0281(8) Uani d . 1 . .
    N N4 0.3250(6) 0.37110(13) -0.2109(2) 0.0282(8) Uani d . 1 . .
    O O1 -0.0854(5) 0.07421(11) 0.26198(18) 0.0326(7) Uani d . 1 . .
    O O2 -0.2634(5) 0.05027(12) 0.14567(18) 0.0353(7) Uani d . 1 . .
    O O3 -1.2588(5) -0.28926(12) 0.3550(2) 0.0393(8) Uani d . 1 . .
    O O4 -0.9314(5) -0.31274(11) 0.31674(19) 0.0331(7) Uani d . 1 . .
    O O5 -0.7843(5) -0.07438(11) 0.41306(19) 0.0380(8) Uani d . 1 . .
    Zn Zn1 0.09373(8) 0.120902(17) 0.19746(3) 0.02586(17) Uani d . 1 . .
loop_
    _atom_site_aniso_label
    _atom_site_aniso_U_11
    _atom_site_aniso_U_22
    _atom_site_aniso_U_33
    _atom_site_aniso_U_12
    _atom_site_aniso_U_13
    _atom_site_aniso_U_23
    C1 0.028(2) 0.022(2) 0.032(2) -0.0029(17) -0.0013(18) -0.0012(17)
    C2 0.030(2) 0.026(2) 0.029(2) 0.0022(18) -0.0012(18) -0.0039(17)
    C3 0.032(2) 0.020(2) 0.032(2) 0.0034(17) 0.0039(19) -0.0014(17)
    C4 0.039(3) 0.028(2) 0.049(3) 0.004(2) 0.023(2) 0.004(2)
    C5 0.036(3) 0.029(2) 0.030(2) 0.0011(19) 0.011(2) 0.0031(18)
    C6 0.030(3) 0.042(3) 0.052(3) -0.008(2) -0.004(2) 0.011(2)
    C7 0.032(3) 0.040(3) 0.059(3) -0.003(2) -0.005(2) 0.021(2)
    C8 0.026(2) 0.031(2) 0.026(2) 0.0028(18) 0.0033(17) 0.0044(17)
    C9 0.025(2) 0.038(3) 0.044(3) 0.001(2) -0.003(2) 0.001(2)
    C10 0.032(3) 0.035(3) 0.047(3) 0.008(2) -0.001(2) 0.008(2)
    C11 0.024(2) 0.037(3) 0.038(3) -0.0009(19) -0.0014(19) 0.005(2)
    C12 0.052(3) 0.035(3) 0.031(2) 0.001(2) 0.003(2) -0.003(2)
    C13 0.040(3) 0.029(2) 0.036(3) 0.003(2) 0.010(2) -0.0047(19)
    C14 0.026(2) 0.029(2) 0.027(2) 0.0018(18) 0.0003(18) 0.0035(17)
    C15 0.027(2) 0.017(2) 0.037(3) 0.0043(17) 0.0066(19) 0.0005(17)
    C16 0.032(2) 0.018(2) 0.033(2) 0.0043(17) 0.0065(19) -0.0012(17)
    C17 0.040(3) 0.026(2) 0.028(2) -0.0034(19) 0.000(2) 0.0000(18)
    C18 0.030(3) 0.032(2) 0.037(3) -0.009(2) -0.001(2) -0.0031(19)
    C19 0.040(3) 0.016(2) 0.034(2) -0.0043(18) 0.009(2) -0.0005(17)
    C20 0.048(3) 0.024(2) 0.025(2) -0.001(2) 0.003(2) 0.0018(17)
    C21 0.032(2) 0.025(2) 0.033(2) -0.0044(18) -0.0035(19) -0.0005(18)
    C22 0.041(3) 0.021(2) 0.026(2) -0.0033(19) 0.0050(19) 0.0005(17)
    C23 0.031(3) 0.033(2) 0.048(3) -0.011(2) 0.013(2) 0.000(2)
    C24 0.035(3) 0.024(2) 0.047(3) 0.0005(19) 0.019(2) -0.0029(19)
    C25 0.028(2) 0.022(2) 0.031(2) -0.0032(17) 0.0027(18) 0.0014(17)
    C26 0.035(3) 0.021(2) 0.032(2) -0.0009(18) 0.0055(19) 0.0008(17)
    C27 0.030(2) 0.027(2) 0.043(3) -0.0020(19) 0.009(2) -0.0003(19)
    C28 0.036(3) 0.025(2) 0.042(3) 0.0024(19) 0.013(2) -0.0013(19)
    N1 0.030(2) 0.0206(17) 0.0268(18) 0.0008(15) 0.0026(15) -0.0004(14)
    N2 0.029(2) 0.0230(18) 0.0299(18) 0.0035(15) 0.0051(15) 0.0005(14)
    N3 0.029(2) 0.0268(19) 0.0286(19) -0.0002(15) 0.0015(16) 0.0065(15)
    N4 0.030(2) 0.0240(18) 0.0303(19) 0.0032(15) 0.0033(15) 0.0039(15)
    O1 0.0351(18) 0.0278(16) 0.0354(17) -0.0094(13) 0.0073(14) 0.0003(13)
    O2 0.0397(19) 0.0369(18) 0.0300(17) -0.0037(14) 0.0068(14) 0.0024(13)
    O3 0.0345(19) 0.0294(17) 0.055(2) -0.0072(14) 0.0087(16) -0.0032(15)
    O4 0.0340(18) 0.0234(15) 0.0426(18) -0.0012(13) 0.0088(14) -0.0021(13)
    O5 0.053(2) 0.0251(16) 0.0375(18) -0.0140(14) 0.0200(16) -0.0062(13)
    Zn1 0.0284(3) 0.0203(3) 0.0292(3) -0.0010(2) 0.0048(2) -0.00183(19)
_geom_special_details
;
All e.s.d.'s (except the e.s.d. in the dihedral angle between two l.s. planes)
are estimated using the full covariance matrix. The cell e.s.d.'s are taken
into account individually in the estimation of e.s.d.'s in distances, angles
and torsion angles; correlations between e.s.d.'s in cell parameters are only
used when they are defined by crystal symmetry. An approximate (isotropic)
treatment of cell e.s.d.'s is used for estimating e.s.d.'s involving l.s.
planes.
;
loop_
    _geom_bond_atom_site_label_1
    _geom_bond_atom_site_label_2
    _geom_bond_site_symmetry_2
    _geom_bond_distance
    _geom_bond_publ_flag
    C1 C2 . 1.357(6) ?
    C1 N1 . 1.376(5) ?
    C1 H1 . 0.9300 ?
    C2 N2 . 1.377(5) ?
    C2 H2 . 0.9300 ?
    C3 N1 . 1.319(5) ?
    C3 N2 . 1.342(5) ?
    C3 H3 . 0.9300 ?
    C4 N2 . 1.466(5) ?
    C4 C5 . 1.501(6) ?
    C4 H4A . 0.9700 ?
    C4 H4B . 0.9700 ?
    C5 C6 . 1.375(6) ?
    C5 C10 . 1.375(6) ?
    C6 C7 . 1.385(6) ?
    C6 H6 . 0.9300 ?
    C7 C8 . 1.383(6) ?
    C7 H7 . 0.9300 ?
    C8 C9 . 1.390(6) ?
    C8 C11 . 1.513(6) ?
    C9 C10 . 1.387(6) ?
    C9 H9 . 0.9300 ?
    C10 H10 . 0.9300 ?
    C11 N3 . 1.457(5) ?
    C11 H11A . 0.9700 ?
    C11 H11B . 0.9700 ?
    C12 C13 . 1.356(7) ?
    C12 N3 . 1.372(6) ?
    C12 H12 . 0.9300 ?
    C13 N4 . 1.383(5) ?
    C13 H13 . 0.9300 ?
    C14 N4 . 1.323(5) ?
    C14 N3 . 1.336(5) ?
    C14 H14 . 0.9300 ?
    C15 O2 . 1.243(5) ?
    C15 O1 . 1.274(5) ?
    C15 C16 . 1.502(6) ?
    C16 C21 . 1.395(6) ?
    C16 C17 . 1.397(6) ?
    C17 C18 . 1.383(6) ?
    C17 H17 . 0.9300 ?
    C18 C19 . 1.381(6) ?
    C18 H18 . 0.9300 ?
    C19 C20 . 1.370(6) ?
    C19 O5 . 1.398(5) ?
    C20 C21 . 1.389(6) ?
    C20 H20 . 0.9300 ?
    C21 H21 . 0.9300 ?
    C22 C28 . 1.375(6) ?
    C22 C23 . 1.383(6) ?
    C22 O5 . 1.396(5) ?
    C23 C24 . 1.389(6) ?
    C23 H23 . 0.9300 ?
    C24 C25 . 1.385(6) ?
    C24 H24 . 0.9300 ?
    C25 C27 . 1.392(6) ?
    C25 C26 . 1.505(6) ?
    C26 O3 . 1.236(5) ?
    C26 O4 . 1.288(5) ?
    C27 C28 . 1.378(6) ?
    C27 H27 . 0.9300 ?
    C28 H28 . 0.9300 ?
    N1 Zn1 . 2.002(3) ?
    N4 Zn1 4_565 2.021(4) ?
    O1 Zn1 . 1.965(3) ?
    O4 Zn1 2_445 1.992(3) ?
    Zn1 O4 2_455 1.992(3) ?
    Zn1 N4 4_566 2.021(4) ?
loop_
    _geom_angle_atom_site_label_1
    _geom_angle_atom_site_label_2
    _geom_angle_atom_site_label_3
    _geom_angle_site_symmetry_1
    _geom_angle_site_symmetry_3
    _geom_angle
    _geom_angle_publ_flag
    C2 C1 N1 . . 109.1(4) ?
    C2 C1 H1 . . 125.4 ?
    N1 C1 H1 . . 125.4 ?
    C1 C2 N2 . . 106.1(4) ?
    C1 C2 H2 . . 126.9 ?
    N2 C2 H2 . . 126.9 ?
    N1 C3 N2 . . 110.8(4) ?
    N1 C3 H3 . . 124.6 ?
    N2 C3 H3 . . 124.6 ?
    N2 C4 C5 . . 112.3(3) ?
    N2 C4 H4A . . 109.1 ?
    C5 C4 H4A . . 109.1 ?
    N2 C4 H4B . . 109.1 ?
    C5 C4 H4B . . 109.1 ?
    H4A C4 H4B . . 107.9 ?
    C6 C5 C10 . . 117.9(4) ?
    C6 C5 C4 . . 121.0(4) ?
    C10 C5 C4 . . 121.1(4) ?
    C5 C6 C7 . . 122.1(4) ?
    C5 C6 H6 . . 119.0 ?
    C7 C6 H6 . . 119.0 ?
    C8 C7 C6 . . 119.9(4) ?
    C8 C7 H7 . . 120.1 ?
    C6 C7 H7 . . 120.1 ?
    C7 C8 C9 . . 118.5(4) ?
    C7 C8 C11 . . 123.2(4) ?
    C9 C8 C11 . . 118.3(4) ?
    C10 C9 C8 . . 120.5(4) ?
    C10 C9 H9 . . 119.7 ?
    C8 C9 H9 . . 119.7 ?
    C5 C10 C9 . . 121.2(4) ?
    C5 C10 H10 . . 119.4 ?
    C9 C10 H10 . . 119.4 ?
    N3 C11 C8 . . 112.7(4) ?
    N3 C11 H11A . . 109.1 ?
    C8 C11 H11A . . 109.1 ?
    N3 C11 H11B . . 109.1 ?
    C8 C11 H11B . . 109.1 ?
    H11A C11 H11B . . 107.8 ?
    C13 C12 N3 . . 105.8(4) ?
    C13 C12 H12 . . 127.1 ?
    N3 C12 H12 . . 127.1 ?
    C12 C13 N4 . . 109.9(4) ?
    C12 C13 H13 . . 125.1 ?
    N4 C13 H13 . . 125.1 ?
    N4 C14 N3 . . 111.6(4) ?
    N4 C14 H14 . . 124.2 ?
    N3 C14 H14 . . 124.2 ?
    O2 C15 O1 . . 124.1(4) ?
    O2 C15 C16 . . 119.5(4) ?
    O1 C15 C16 . . 116.4(4) ?
    C21 C16 C17 . . 118.5(4) ?
    C21 C16 C15 . . 121.6(4) ?
    C17 C16 C15 . . 119.9(4) ?
    C18 C17 C16 . . 121.3(4) ?
    C18 C17 H17 . . 119.3 ?
    C16 C17 H17 . . 119.3 ?
    C19 C18 C17 . . 118.6(4) ?
    C19 C18 H18 . . 120.7 ?
    C17 C18 H18 . . 120.7 ?
    C20 C19 C18 . . 121.6(4) ?
    C20 C19 O5 . . 117.7(4) ?
    C18 C19 O5 . . 120.5(4) ?
    C19 C20 C21 . . 119.6(4) ?
    C19 C20 H20 . . 120.2 ?
    C21 C20 H20 . . 120.2 ?
    C20 C21 C16 . . 120.3(4) ?
    C20 C21 H21 . . 119.8 ?
    C16 C21 H21 . . 119.8 ?
    C28 C22 C23 . . 121.1(4) ?
    C28 C22 O5 . . 116.5(4) ?
    C23 C22 O5 . . 122.2(4) ?
    C22 C23 C24 . . 118.9(4) ?
    C22 C23 H23 . . 120.5 ?
    C24 C23 H23 . . 120.5 ?
    C25 C24 C23 . . 121.0(4) ?
    C25 C24 H24 . . 119.5 ?
    C23 C24 H24 . . 119.5 ?
    C24 C25 C27 . . 118.6(4) ?
    C24 C25 C26 . . 122.9(4) ?
    C27 C25 C26 . . 118.5(4) ?
    O3 C26 O4 . . 123.3(4) ?
    O3 C26 C25 . . 119.1(4) ?
    O4 C26 C25 . . 117.6(4) ?
    C28 C27 C25 . . 121.0(4) ?
    C28 C27 H27 . . 119.5 ?
    C25 C27 H27 . . 119.5 ?
    C22 C28 C27 . . 119.4(4) ?
    C22 C28 H28 . . 120.3 ?
    C27 C28 H28 . . 120.3 ?
    C3 N1 C1 . . 106.4(3) ?
    C3 N1 Zn1 . . 124.3(3) ?
    C1 N1 Zn1 . . 129.2(3) ?
    C3 N2 C2 . . 107.5(3) ?
    C3 N2 C4 . . 126.4(4) ?
    C2 N2 C4 . . 125.8(4) ?
    C14 N3 C12 . . 107.7(4) ?
    C14 N3 C11 . . 125.4(4) ?
    C12 N3 C11 . . 126.2(4) ?
    C14 N4 C13 . . 105.0(4) ?
    C14 N4 Zn1 . 4_565 128.0(3) ?
    C13 N4 Zn1 . 4_565 126.5(3) ?
    C15 O1 Zn1 . . 116.9(3) ?
    C26 O4 Zn1 . 2_445 106.7(3) ?
    C22 O5 C19 . . 119.0(3) ?
    O1 Zn1 O4 . 2_455 107.32(12) ?
    O1 Zn1 N1 . . 118.32(13) ?
    O4 Zn1 N1 2_455 . 115.16(13) ?
    O1 Zn1 N4 . 4_566 93.85(13) ?
    O4 Zn1 N4 2_455 4_566 109.34(13) ?
    N1 Zn1 N4 . 4_566 110.68(14) ?
