# Supplementary material for: Poly[zinc(II)-[μ-1,4-bis­(imidazol-1-yl­methyl)benzene]-μ-4,4′-oxydibenzoato]
Source: Acta Crystallogr Sect E Struct Rep Online. 2008 Aug 6;64(Pt 9):m1106. doi: 10.1107/S1600536808023982 (PMC2960729; doi:10.1107/S1600536808023982)
Supplement: Supplementary file 2 [file e-64-m1106-Isup2.hkl]

#
# h,k,l, Fc-squared, Fo-squared, sigma(Fo-squared) and status flag
#
data_I
_shelx_title ' RA132m in P2(1)/c'
_shelx_refln_list_code          4
_shelx_F_calc_maximum      199.15
_exptl_crystal_F_000      1152.00
_reflns_d_resolution_high  0.8093
 
loop_
 _symmetry_equiv_pos_as_xyz
 'x, y, z'
 '-x, y+1/2, -z+1/2'
 '-x, -y, -z'
 'x, -y-1/2, z-1/2'
 
_cell_length_a     6.1608
_cell_length_b    25.8109
_cell_length_c    16.1851
_cell_angle_alpha  90.000
_cell_angle_beta   92.503
_cell_angle_gamma  90.000
 
_shelx_F_squared_multiplier     1.000
 
loop_
 _refln_index_h
 _refln_index_k
 _refln_index_l
 _refln_F_squared_calc
 _refln_F_squared_meas
 _refln_F_squared_sigma
 _refln_observed_status
   1   0   0      155.33      184.69     12.90 o
   2   0   0      645.20      665.89     38.12 o
   3   0   0       67.20       52.66     16.29 o
   4   0   0      630.83      649.63     84.12 o
   5   0   0     5117.12     4835.03    200.09 o
   6   0   0     2065.00     2046.31    171.97 o
   7   0   0      577.90      500.76    114.52 o
   1   1   0     2726.98     2633.15     49.24 o
   2   1   0     1338.73     1241.55     40.97 o
   3   1   0     1450.83     1377.19     35.93 o
   4   1   0     1499.71     1581.93     49.77 o
   5   1   0        0.45       -1.41     18.09 o
   6   1   0      213.68      201.18     49.31 o
   7   1   0      156.13      148.44     45.15 o
   0   2   0      138.09      187.56     14.85 o
   1   2   0    13088.66    13231.77    199.74 o
   2   2   0     4853.46     4723.06    149.20 o
   3   2   0      502.00      531.47     22.65 o
   4   2   0      403.39      446.63     24.27 o
   6   2   0       67.00       54.90     31.89 o
   7   2   0       28.60       22.37     24.95 o
   1   3   0     1372.24     1327.66     29.43 o
   2   3   0     2373.08     2325.12     37.28 o
   3   3   0     6852.79     6580.67    167.43 o
   4   3   0       87.99      122.30     19.53 o
   5   3   0      423.94      422.07     45.46 o
   6   3   0      263.24      245.61     52.97 o
   7   3   0        2.93       -6.42     26.78 o
   0   4   0    16962.24    21149.09    207.18 o
   1   4   0     2752.88     3006.93     38.52 o
   2   4   0     2600.40     2437.34     42.56 o
   3   4   0      837.56      872.63     28.88 o
   4   4   0     4302.95     4170.26    139.92 o
   5   4   0     2770.96     2645.48    138.84 o
   6   4   0      211.75      197.63     49.04 o
   7   4   0      401.85      377.43    102.21 o
   1   5   0     7401.15     7663.13     72.85 o
   2   5   0     2052.99     1986.33     36.73 o
   3   5   0      382.65      380.37     21.20 o
   4   5   0     2169.27     2198.86    110.54 o
   5   5   0      556.28      528.73     65.24 o
   6   5   0       42.40       24.33     28.94 o
   7   5   0      550.67      585.22     82.98 o
   0   6   0       90.30       77.14     22.83 o
   1   6   0     5140.96     5457.42     59.10 o
   2   6   0     1449.07     1493.16     37.58 o
   3   6   0      142.61      165.30     16.89 o
   4   6   0      237.19      472.48     76.31 o
   5   6   0      195.25      314.17     73.94 o
   6   6   0      580.66      520.11    153.76 o
   7   6   0       30.04        9.35     28.07 o
   1   7   0    21290.82    22061.48    422.18 o
   2   7   0      982.08      895.50     34.49 o
   3   7   0     3309.06     3298.75     60.38 o
   4   7   0     2205.27     2356.06     66.42 o
   5   7   0      251.17      233.49     51.76 o
   6   7   0        1.60        4.49     25.60 o
   7   7   0      220.20      330.24     69.06 o
   0   8   0     3971.59     4378.81    129.22 o
   1   8   0      209.46      257.72     18.36 o
   2   8   0     5508.35     5528.60    130.37 o
   3   8   0     1026.54     1075.63     44.31 o
   4   8   0     2452.43     2607.85     84.99 o
   5   8   0     1669.47     1684.15    103.30 o
   6   8   0      370.56      381.12     67.04 o
   7   8   0       21.00       19.22     32.63 o
   1   9   0       70.13       45.00     11.70 o
   2   9   0     7431.42     7622.38    143.47 o
   3   9   0     4865.10     4849.65    104.43 o
   4   9   0     1252.84     1225.36     61.11 o
   5   9   0       23.90       60.21     46.48 o
   6   9   0       50.77       28.49     29.69 o
   7   9   0        6.96       23.29     29.51 o
   0  10   0        3.54       -5.37     15.67 o
   1  10   0     1766.36     1703.24     68.57 o
   2  10   0      382.99      350.14     21.67 o
   3  10   0      304.51      388.72     24.84 o
   4  10   0      753.94     1434.05    146.00 o
   5  10   0       29.46       41.97     38.57 o
   6  10   0      262.39      269.20     59.40 o
   7  10   0       95.35      113.83     46.86 o
   1  11   0    17086.79    18390.20    159.24 o
   2  11   0     1396.31     1202.96     42.49 o
   3  11   0     2624.30     2470.47     69.47 o
   4  11   0     2047.85     2221.18     85.39 o
   5  11   0      488.59      458.42     79.46 o
   6  11   0      424.71      498.55     78.34 o
   7  11   0      577.54      599.95     89.74 o
   0  12   0     9884.30    11592.51    255.98 o
   1  12   0     9067.95     9407.37    169.24 o
   2  12   0      210.50      250.32     21.70 o
   3  12   0       34.39       21.46     15.83 o
   4  12   0      414.07      482.09     49.04 o
   5  12   0     2036.57     1951.75    116.23 o
   6  12   0      311.25      298.87     62.52 o
   7  12   0       90.66       78.32     44.75 o
   1  13   0     1568.52     1468.31     70.02 o
   2  13   0      191.79      179.20     28.39 o
   3  13   0     1971.59     1856.90     63.15 o
   4  13   0     1565.00     2011.40    111.93 o
   5  13   0        6.10       16.20     28.81 o
   6  13   0       98.73       82.16     40.82 o
   0  14   0      117.60      164.28     46.93 o
   1  14   0       58.14       54.87     23.08 o
   2  14   0       46.97       62.04     15.47 o
   3  14   0      214.01      207.86     29.49 o
   4  14   0      480.74      526.75     53.50 o
   5  14   0      266.22      196.95     48.79 o
   6  14   0        8.25      -22.48     22.78 o
   1  15   0     1890.87     1749.74     82.64 o
   2  15   0      501.86      454.06     36.94 o
   3  15   0     4558.16     4329.03     99.83 o
   4  15   0     1552.12     1443.70     76.48 o
   5  15   0      675.36      500.32     75.89 o
   6  15   0      113.27      141.18     47.11 o
   0  16   0     3840.45     4164.98    181.22 o
   1  16   0     5689.00     5375.52    145.93 o
   2  16   0      406.91      348.52     35.10 o
   3  16   0      833.32      788.63     62.43 o
   4  16   0     1997.60     1861.72     87.49 o
   5  16   0     1218.36     1191.19    101.95 o
   6  16   0      281.87      243.93     60.59 o
   1  17   0        5.39        7.07     19.88 o
   2  17   0      221.64      227.71     35.21 o
   3  17   0      396.69      365.09     39.78 o
   4  17   0      387.21      371.02     50.69 o
   5  17   0        3.98       28.12     29.39 o
   6  17   0      160.76      211.36     56.22 o
   0  18   0     1449.62     1568.90    121.16 o
   1  18   0      459.31      462.55     55.83 o
   2  18   0       13.12       15.36     18.79 o
   3  18   0      304.07      268.32     36.65 o
   4  18   0      610.65      857.17     67.75 o
   5  18   0      129.09      203.10     56.75 o
   6  18   0       26.80       85.20     43.41 o
   1  19   0      764.48      642.57     65.21 o
   2  19   0      324.40      274.46     38.68 o
   3  19   0      487.77      454.01     44.24 o
   4  19   0     1805.93     1697.26     89.17 o
   5  19   0        1.58       48.34     41.97 o
   6  19   0        9.95        6.63     34.11 o
   0  20   0     1937.83     2273.71    153.54 o
   1  20   0     4821.05     4679.18    154.66 o
   2  20   0     3789.72     3436.47    110.11 o
   3  20   0      438.61      419.37     44.46 o
   4  20   0     1005.66     1013.75     88.59 o
   5  20   0     1079.11     1103.28    112.25 o
   1  21   0      299.09      254.80     50.30 o
   2  21   0      411.92      420.59     49.89 o
   3  21   0       93.58      127.94     33.81 o
   4  21   0       13.12       68.71     34.35 o
   5  21   0       48.54       36.65     42.53 o
   0  22   0      137.51      125.94     55.43 o
   1  22   0       93.36       91.46     34.72 o
   2  22   0       11.41       24.95     22.58 o
   3  22   0       31.80       53.24     25.10 o
   4  22   0      218.14      390.79     59.23 o
   5  22   0       84.59      153.44    100.46 o
   1  23   0      558.77      608.55     56.63 o
   2  23   0       53.20       63.44     27.56 o
   3  23   0     2393.76     2222.89    111.07 o
   4  23   0      515.77      591.89     67.59 o
   5  23   0       75.37       38.42     40.33 o
   0  24   0     3151.59     3656.39    213.90 o
   1  24   0       73.31      101.55     29.96 o
   2  24   0      511.44      508.10     56.13 o
   3  24   0       28.74        9.54     21.49 o
   4  24   0      112.68      213.56     53.81 o
   5  24   0      411.64      522.39     88.28 o
   1  25   0       61.68       45.08     23.67 o
   2  25   0      264.03      274.09     45.22 o
   3  25   0        1.85       -9.53     21.48 o
   4  25   0      111.22      144.74     51.79 o
   0  26   0     2328.85     2492.90    188.38 o
   1  26   0      259.66      305.51     47.78 o
   2  26   0      294.77      260.14     46.42 o
   3  26   0       17.03       41.22     28.14 o
   4  26   0      370.33      440.19     74.97 o
   1  27   0       15.42       22.26     26.62 o
   2  27   0     1661.02     1757.68     94.57 o
   3  27   0      574.09      603.04     67.38 o
   4  27   0      189.06      175.67     52.40 o
   0  28   0     1104.61     1355.45    145.11 o
   1  28   0      107.76      122.84     44.15 o
   2  28   0       66.28       76.69     31.26 o
   3  28   0       71.37       88.09     34.01 o
   1  29   0      116.85      114.84     43.41 o
   2  29   0        5.40       -1.08     23.09 o
   3  29   0       11.57       33.72     29.74 o
   0  30   0     2179.54     2306.54    195.39 o
   1  30   0      312.40      266.34     59.09 o
   2  30   0        1.39       -3.85     27.22 o
   1  31   0      405.21      446.11     77.54 o
  -7   1   1       28.04       56.76     30.85 o
  -6   1   1     1058.74     1073.00    129.59 o
  -5   1   1      206.84      165.43     32.06 o
  -4   1   1      123.59      271.49     52.15 o
  -3   1   1     1156.37     1001.51     32.84 o
  -2   1   1      493.18      369.53     18.45 o
  -1   1   1     7704.38     7601.79    139.15 o
   0   1   1     1966.01     2487.58     65.03 o
   1   1   1     3540.26     3310.68     57.90 o
   2   1   1      912.96      917.49     31.69 o
   3   1   1      924.69      808.90     38.81 o
   4   1   1      971.55     1072.27    111.80 o
   5   1   1       16.72       32.45     21.59 o
   6   1   1        5.85        5.05     34.43 o
   7   1   1       38.06       32.60     26.95 o
  -7   2   1      263.94      181.95     51.68 o
  -6   2   1     2173.87     2205.61    191.22 o
  -5   2   1     3371.78     3148.27    137.84 o
  -4   2   1      107.30      118.33     16.95 o
  -3   2   1      127.29       94.39     13.05 o
  -2   2   1      201.27      169.39     13.05 o
  -1   2   1       58.14       48.29      6.65 o
   0   2   1    35377.33    43298.57    542.39 o
   1   2   1    18495.29    19139.59    273.22 o
   2   2   1     3186.74     3129.88     75.18 o
   3   2   1       61.34       60.27     13.45 o
   4   2   1     3583.24     3595.46     95.17 o
   5   2   1     1702.78     1655.43     74.40 o
   6   2   1      991.29      933.21     83.56 o
   7   2   1     1283.18     1280.56    106.33 o
  -7   3   1      407.03      574.47    123.03 o
  -6   3   1      739.48      748.30     79.18 o
  -5   3   1      106.98      108.70     36.22 o
  -4   3   1      544.57      515.23     27.40 o
  -3   3   1       81.10       70.86     12.60 o
  -2   3   1     3241.63     2898.19     62.26 o
  -1   3   1     8835.98     9216.56    106.15 o
   0   3   1       47.41       76.29      6.92 o
   1   3   1    14711.03    15267.21    163.62 o
   2   3   1      283.73      347.13     15.64 o
   3   3   1       36.62       67.08     10.88 o
   4   3   1     3480.17     3413.02    155.61 o
   5   3   1      580.75      533.32     49.70 o
   6   3   1       20.14       20.12     26.44 o
   7   3   1       11.45       13.43     36.18 o
  -7   4   1       10.93       25.44     46.55 o
  -6   4   1       31.77       36.25     42.15 o
  -5   4   1        2.79       78.34     43.20 o
  -3   4   1     2241.53     2264.92     45.93 o
  -2   4   1     3280.40     3286.67     66.71 o
  -1   4   1       37.93       39.58     10.77 o
   0   4   1      773.18      903.60     21.87 o
   1   4   1     7976.13     8153.99    127.15 o
   2   4   1      500.22      497.85     18.88 o
   3   4   1      628.65      656.02     24.17 o
   5   4   1      214.73      260.15     72.29 o
   6   4   1      403.52      343.67     63.16 o
   7   4   1       66.09       34.21     33.28 o
  -7   5   1      250.09      183.76     79.90 o
  -6   5   1       57.31       48.33     33.09 o
  -5   5   1        8.70       12.19     22.78 o
  -4   5   1      197.17      543.24     42.12 o
  -3   5   1     3567.69     3454.71     65.54 o
  -2   5   1     1523.47     1354.63     58.11 o
  -1   5   1     3855.52     3831.90     94.30 o
   0   5   1     1937.41     2149.95     34.38 o
   1   5   1    13524.49    13550.71    209.16 o
   2   5   1     2514.84     2349.16     39.85 o
   3   5   1     2467.06     2378.64     45.13 o
   4   5   1     2736.96     2739.08    113.53 o
   5   5   1     1041.15     1174.57     84.80 o
   6   5   1       22.42       17.91     26.63 o
   7   5   1       87.64       63.90     52.41 o
  -7   6   1      180.07      154.38     48.03 o
  -6   6   1       17.29      -12.92     21.11 o
  -5   6   1     3266.74     2857.34    126.93 o
  -4   6   1     1318.93     1191.39     39.69 o
  -3   6   1     4480.02     4644.28     66.06 o
  -2   6   1      559.22      503.17     21.57 o
  -1   6   1      467.60      387.94     24.95 o
   0   6   1    14300.57    17307.28    235.90 o
   1   6   1     1595.33     1594.60     31.98 o
   2   6   1     8662.60     8842.13     98.16 o
   3   6   1     2707.28     2727.68     61.32 o
   4   6   1     2747.53     2962.52    133.34 o
   5   6   1     1299.06     1310.18     90.73 o
   6   6   1      506.29      473.38     72.56 o
   7   6   1      836.86      813.37     96.65 o
  -7   7   1      195.93      194.39     53.76 o
  -6   7   1      482.23      495.37     73.13 o
  -5   7   1      126.97      105.51     38.30 o
  -4   7   1      567.09      922.45     42.18 o
  -3   7   1     1934.29     1866.23     47.18 o
  -2   7   1     1744.53     1691.01     55.57 o
  -1   7   1     4430.62     4345.31     75.38 o
   0   7   1     8360.79    10926.90    107.87 o
   1   7   1     1185.72     1186.66     33.41 o
   2   7   1     5267.34     5440.94    113.70 o
   3   7   1     1961.35     1658.13     40.97 o
   4   7   1     2013.96     2143.26     67.71 o
   5   7   1       47.81       42.94     33.06 o
   6   7   1      626.98      628.67     81.40 o
   7   7   1       59.21       65.10     39.31 o
  -7   8   1       25.63       41.55     34.42 o
  -6   8   1      198.55      197.75     53.64 o
  -5   8   1     3539.89     3074.59    136.04 o
  -4   8   1       39.90      301.14    122.80 o
  -3   8   1      528.19      524.02     25.46 o
  -2   8   1     2177.98     2225.52     40.43 o
  -1   8   1      201.71      169.30     21.21 o
   0   8   1      756.65      870.60     34.76 o
   1   8   1     3669.37     3557.51     62.70 o
   2   8   1      109.30       98.36     13.82 o
   3   8   1       14.02       15.03     10.87 o
   5   8   1        5.65       82.22     48.57 o
   6   8   1      129.27      128.08     45.17 o
   7   8   1       12.77       -4.72     26.18 o
  -7   9   1     1343.05     1471.22    113.31 o
  -6   9   1     1089.40      985.34     90.65 o
  -5   9   1     1473.33     1385.68     94.62 o
  -4   9   1       38.55      193.38     61.48 o
  -3   9   1     5032.13     5012.16     85.72 o
  -2   9   1    10945.51    11188.57    280.53 o
  -1   9   1    11854.65    11417.26    254.05 o
   0   9   1      292.30      305.76     25.00 o
   1   9   1    11247.04    11404.92    190.56 o
   2   9   1     2074.93     1947.49     43.31 o
   3   9   1     5118.99     5255.76    125.64 o
   4   9   1     2687.53     2629.47     91.87 o
   5   9   1     1072.29     1086.73    111.80 o
   6   9   1      573.50      454.47     74.37 o
   7   9   1       47.52       14.41     31.41 o
  -7  10   1        1.15       15.27     29.76 o
  -6  10   1      270.77      331.60     64.98 o
  -5  10   1      915.99      936.72    120.45 o
  -4  10   1     4146.53     4131.74     91.94 o
  -3  10   1      410.13      358.73     30.79 o
  -2  10   1     2498.25     2728.72     65.99 o
  -1  10   1       48.16       23.29     14.36 o
   0  10   1     4482.78     5042.24    109.52 o
   1  10   1     1491.53     1173.08     33.97 o
   2  10   1      740.73      608.75     27.32 o
   3  10   1      536.32      471.39     26.84 o
   4  10   1       43.47      110.32     26.32 o
   5  10   1     2895.02     2798.89    161.86 o
   6  10   1      537.43      502.27     78.47 o
   7  10   1      666.94      795.10     99.85 o
  -7  11   1       19.14       47.56     36.27 o
  -6  11   1      246.13      270.12     62.22 o
  -5  11   1      716.57      659.79     77.36 o
  -4  11   1     1581.16     1785.49     63.51 o
  -3  11   1     4108.30     3942.11    122.03 o
  -2  11   1       14.85       32.15     16.52 o
  -1  11   1    11030.06    11994.20    180.88 o
   0  11   1       48.19       82.17     22.58 o
   1  11   1      193.39      231.82     19.39 o
   2  11   1     7666.66     7622.50    231.23 o
   3  11   1     3326.84     3263.96     91.78 o
   4  11   1     3592.75     3384.41    177.72 o
   5  11   1       17.60       -4.70     26.13 o
   6  11   1        0.84      -12.60     28.37 o
   7  11   1        2.75       49.12     38.90 o
  -7  12   1       18.26       31.00     32.27 o
  -6  12   1       74.31       73.14     37.38 o
  -5  12   1        2.54       35.55     39.13 o
  -4  12   1      393.79      446.88     42.86 o
  -3  12   1      415.15      442.93     36.11 o
  -2  12   1        1.05       -0.73     13.49 o
  -1  12   1     2371.76     2210.81     83.02 o
   0  12   1      993.76     1319.01     63.36 o
   1  12   1     1619.38     1582.49     45.90 o
   2  12   1        1.88        8.25      9.68 o
   3  12   1      277.49      304.17     30.29 o
   4  12   1      224.36      293.39     40.14 o
   5  12   1      111.88      116.66     40.08 o
   6  12   1        1.15       -0.39     29.49 o
   7  12   1       36.08       34.28     35.79 o
  -6  13   1      452.83      555.14     82.11 o
  -5  13   1      367.52      355.48     63.74 o
  -4  13   1     2225.40     2551.94     85.75 o
  -3  13   1     4372.49     4220.51    100.06 o
  -2  13   1      422.62      349.68     36.75 o
  -1  13   1     3763.15     3452.25    106.99 o
   0  13   1      433.42      439.76     43.92 o
   1  13   1       93.40       66.18     15.17 o
   2  13   1     1568.86     1442.52     43.11 o
   3  13   1     1821.64     1702.76     66.18 o
   4  13   1     1435.42     1469.62     73.20 o
   5  13   1      187.45      122.73     45.98 o
   6  13   1        5.81       -5.41     29.28 o
  -6  14   1      567.43      612.18     86.40 o
  -5  14   1      337.90      326.53     62.10 o
  -4  14   1      129.96      191.85     30.82 o
  -3  14   1      551.67      471.94     39.75 o
  -2  14   1      192.57      216.07     32.24 o
  -1  14   1     2264.16     2078.64     86.80 o
   0  14   1     9539.98    11468.67    196.10 o
   1  14   1     4300.44     4041.18     77.47 o
   2  14   1     1049.02      998.80     38.20 o
   3  14   1      964.11      917.87     47.48 o
   4  14   1       24.15      290.64     55.03 o
   5  14   1     3264.30     3153.79    198.60 o
   6  14   1      874.72      842.81     98.64 o
  -6  15   1       44.52       25.24     28.34 o
  -5  15   1        0.11       32.99     28.55 o
  -4  15   1      144.70      367.21     65.20 o
  -3  15   1      444.94      408.35     38.54 o
  -2  15   1      140.36      117.81     27.62 o
  -1  15   1       18.85       25.67     19.80 o
   0  15   1     1961.16     2527.79     97.70 o
   1  15   1       79.41       56.31     19.47 o
   2  15   1        7.33        8.19     12.07 o
   3  15   1       37.42       26.42     17.75 o
   4  15   1      317.98      485.15     51.92 o
   5  15   1       11.56        9.37     29.52 o
   6  15   1       11.63       27.13     36.28 o
  -6  16   1      525.69      452.63     78.22 o
  -5  16   1      110.57      148.60     69.61 o
  -4  16   1      175.82      437.93     51.17 o
  -3  16   1     1048.19     1000.45     53.42 o
  -2  16   1      215.21      180.04     32.91 o
  -1  16   1      972.44      894.78     63.33 o
   0  16   1      392.52      446.55     50.20 o
   1  16   1      561.66      544.63     43.11 o
   2  16   1      308.62      287.50     33.06 o
   3  16   1        0.31       -2.09     15.65 o
   4  16   1      463.82      754.38     60.91 o
   5  16   1      180.23      166.85     49.52 o
   6  16   1      125.73       97.41     48.08 o
  -6  17   1      851.44      981.55    107.52 o
  -5  17   1      150.64      117.61     44.55 o
  -4  17   1        7.69       60.84     26.60 o
  -3  17   1     4747.54     4447.31    107.95 o
  -2  17   1     4843.62     4766.36    168.20 o
  -1  17   1      765.95      722.87     63.01 o
   0  17   1      320.44      349.20     47.48 o
   1  17   1       89.43      101.53     25.60 o
   2  17   1       99.65       75.71     23.86 o
   3  17   1    10084.26     9699.09    353.69 o
   4  17   1      705.84      795.60     64.52 o
   5  17   1       91.17      103.95     77.40 o
   6  17   1        1.19       -2.71     28.95 o
  -6  18   1      553.16      571.55     90.41 o
  -5  18   1      782.04      768.35     93.29 o
  -4  18   1     2399.45     2282.85    101.10 o
  -3  18   1      318.01      255.94     35.95 o
  -2  18   1       29.49       52.93     26.93 o
  -1  18   1     2614.14     2510.50    108.45 o
   0  18   1     3675.97     4135.47    136.71 o
   1  18   1     2337.45     2116.08     81.73 o
   2  18   1      973.02      776.64     52.67 o
   3  18   1     1094.32     1058.80     56.78 o
   4  18   1     1120.63      998.96     71.59 o
   5  18   1     1640.59     1474.54    113.58 o
   6  18   1       63.71       81.70     47.00 o
  -6  19   1       92.00       64.14     43.20 o
  -5  19   1       67.71       71.09     36.36 o
  -4  19   1       51.40      238.74     53.89 o
  -3  19   1       50.89       61.92     23.18 o
  -2  19   1      345.13      366.35     55.18 o
  -1  19   1       96.32      109.44     34.33 o
   0  19   1      548.39      628.20     78.86 o
   1  19   1       70.42      106.04     26.73 o
   2  19   1     1080.26      970.73     59.41 o
   3  19   1      124.73      110.24     27.21 o
   4  19   1      125.46      137.47     36.33 o
   5  19   1        8.23       20.59     37.37 o
   6  19   1        5.93       -9.49     31.04 o
  -5  20   1      441.77      482.22     78.04 o
  -4  20   1      870.45      944.28     73.80 o
  -3  20   1      299.16      288.66     38.47 o
  -2  20   1      128.75      140.46     40.50 o
  -1  20   1      143.40      183.71     44.68 o
   0  20   1     1878.49     2059.12    103.85 o
   1  20   1      152.71      149.85     31.03 o
   2  20   1      484.85      447.04     48.85 o
   3  20   1     1316.56     1240.09     86.67 o
   4  20   1      154.10      379.68     68.88 o
   5  20   1      299.44      359.19     85.31 o
  -5  21   1        8.62        9.71     30.41 o
  -4  21   1      262.01      203.11     44.43 o
  -3  21   1      382.30      381.97     49.35 o
  -2  21   1     5790.02     5443.08    174.35 o
  -1  21   1     6309.71     5935.03    385.49 o
   0  21   1       61.19       95.68     25.97 o
   1  21   1      862.24      807.54     57.51 o
   2  21   1     1854.77     1897.65     96.51 o
   3  21   1      115.87      117.11     32.24 o
   4  21   1     2476.31     2399.51    157.14 o
   5  21   1      558.61      516.31     88.24 o
  -5  22   1     1392.99     1438.67    121.80 o
  -4  22   1     1424.93     1325.17     87.67 o
  -3  22   1      137.61      142.30     35.98 o
  -2  22   1      180.60      127.78     41.69 o
  -1  22   1      229.97      226.10     49.07 o
   0  22   1      727.81      876.92     56.79 o
   1  22   1     2472.36     2239.12     90.80 o
   2  22   1     1352.44     1281.59     72.72 o
   3  22   1      138.46      101.09     30.14 o
   4  22   1      132.79      172.29     41.24 o
   5  22   1      493.11      538.48     88.23 o
  -5  23   1        8.21       -1.93     29.78 o
  -4  23   1       47.72      116.17     36.55 o
  -3  23   1      133.79      162.10     35.75 o
  -2  23   1        1.22      -16.55     21.73 o
  -1  23   1      593.45      468.00     66.73 o
   0  23   1      705.08      852.71     81.73 o
   1  23   1      205.14      214.81     38.21 o
   2  23   1      264.23      259.77     43.17 o
   3  23   1     1377.37     1337.60    102.87 o
   4  23   1        4.06      -11.39     26.47 o
   5  23   1       23.44       29.85     35.32 o
  -5  24   1      249.55      276.38     65.66 o
  -4  24   1      661.39      623.85     85.41 o
  -3  24   1      186.45      183.94     42.01 o
  -2  24   1      773.01      738.24     65.38 o
  -1  24   1      121.96      182.54     48.87 o
   0  24   1      220.59      259.04     52.15 o
   1  24   1      824.59      756.93     63.65 o
   2  24   1     1687.98     1619.21     84.66 o
   3  24   1       39.13       47.93     27.09 o
   4  24   1      278.12      257.86     58.37 o
  -4  25   1      171.30      161.91     52.78 o
  -3  25   1      705.27      706.68     68.28 o
  -2  25   1     1959.99     1826.34     92.95 o
  -1  25   1     1287.15     1153.96     90.79 o
   0  25   1        7.80       46.25     26.21 o
   1  25   1      324.89      351.88     48.88 o
   2  25   1       54.45       29.66     25.72 o
   3  25   1      960.07      865.50     73.58 o
   4  25   1      411.54      422.76     74.38 o
  -4  26   1       74.03      168.69     52.48 o
  -3  26   1      348.39      303.47     51.68 o
  -2  26   1       33.56       45.55     26.47 o
  -1  26   1       67.02       43.98     30.88 o
   0  26   1     1660.20     1959.30    134.11 o
   1  26   1     1428.53     1246.89     97.07 o
   2  26   1       58.70       89.02     32.50 o
   3  26   1      140.87      176.91     41.83 o
   4  26   1        2.88       -0.04     27.03 o
  -4  27   1       28.51       39.62     37.27 o
  -3  27   1        1.90       -0.38     23.33 o
  -2  27   1       14.52        3.72     25.26 o
  -1  27   1       86.72       98.53     37.25 o
   0  27   1       79.41      148.55     43.38 o
   1  27   1        0.48       20.09     29.36 o
   2  27   1      657.67      622.51     65.82 o
   3  27   1      100.19      139.52     37.58 o
   4  27   1        0.73      -12.53     43.20 o
  -3  28   1      716.93      735.68     74.55 o
  -2  28   1      245.74      232.62     44.73 o
  -1  28   1      106.01      118.13     40.93 o
   0  28   1     1047.33     1143.79    179.13 o
   1  28   1      941.74      877.97     94.95 o
   2  28   1       26.81       57.32     30.71 o
   3  28   1      103.77      112.09     36.99 o
  -3  29   1      711.81      712.41     75.11 o
  -2  29   1     1054.36     1075.56     83.03 o
  -1  29   1      195.20      193.92     48.85 o
   0  29   1      550.70      660.52     85.27 o
   1  29   1        0.73       17.34     29.21 o
   2  29   1      649.32      629.82     68.95 o
   3  29   1      984.44      877.63    100.75 o
  -2  30   1       14.50       -7.32     30.75 o
  -1  30   1      213.12      283.20     60.11 o
   0  30   1      538.23      724.60     91.06 o
   1  30   1       62.04       58.35     35.57 o
   2  30   1      489.98      530.90     83.18 o
  -1  31   1      138.65      184.16     49.69 o
   0  31   1      205.27      268.01     58.79 o
   1  31   1        4.19      -19.45     25.00 o
  -7   0   2        0.21       10.97     33.42 o
  -6   0   2      848.78      982.20    133.92 o
  -5   0   2     3670.73     3798.89    171.67 o
  -4   0   2      880.22      833.14     90.50 o
  -3   0   2     8412.58     8144.43    434.77 o
  -2   0   2     1237.70     1194.60     65.73 o
  -1   0   2      312.91      237.77     25.96 o
   0   0   2     9056.14    12467.91    102.59 o
   1   0   2    27368.38    26793.15    267.24 o
   2   0   2     6332.67     5898.84    152.35 o
   3   0   2    18006.83    18443.78    316.78 o
   4   0   2      457.74      480.76     70.73 o
   5   0   2     1019.24      892.37     97.51 o
   6   0   2     1478.28     1437.18     98.23 o
   7   0   2     1424.03     1224.44    167.19 o
  -7   1   2      229.51      217.23     54.98 o
  -6   1   2     1405.98     1336.43     99.60 o
  -5   1   2      562.02      518.39     47.06 o
  -4   1   2     1065.73     1247.44     55.08 o
  -3   1   2     1159.77     1067.08     48.78 o
  -2   1   2      585.04      482.53     31.72 o
  -1   1   2    39660.87    41172.94    477.53 o
   0   1   2     5973.48     8015.47     57.62 o
   1   1   2    22067.34    22313.88    226.63 o
   2   1   2     4633.11     4668.40    198.44 o
   3   1   2      169.12      127.44     14.34 o
   4   1   2     1297.92     1182.08     69.03 o
   5   1   2        4.65      -15.80     15.80 o
   6   1   2      216.15      261.61     45.82 o
   7   1   2      139.00      136.55     50.58 o
  -7   2   2      161.80      198.22     52.87 o
  -6   2   2      333.49      315.48     58.04 o
  -5   2   2       47.61       51.25     42.90 o
  -4   2   2      234.56      602.07     68.94 o
  -3   2   2      312.50      263.29     19.28 o
  -2   2   2      108.86      108.51     12.84 o
  -1   2   2     7749.41     8052.86     58.62 o
   0   2   2      777.62     1003.43     29.02 o
   1   2   2     5456.14     5851.43     78.73 o
   2   2   2      267.47      279.72     18.22 o
   3   2   2      974.58     1003.09     56.84 o
   5   2   2      494.82      644.88     53.19 o
   6   2   2       13.92       13.53     29.69 o
   7   2   2       75.34       73.44     41.89 o
  -7   3   2      310.78      272.12     61.08 o
  -6   3   2      632.99      668.69     76.73 o
  -5   3   2      537.93      464.19     60.78 o
  -4   3   2      358.52      867.60     83.63 o
  -3   3   2     1112.76     1285.55     52.92 o
  -2   3   2      229.57      179.36     15.18 o
  -1   3   2       77.40       68.41     11.22 o
   0   3   2    14339.55    17868.40    225.09 o
   1   3   2     3662.31     3572.16     45.83 o
   2   3   2     3663.40     3803.90     82.12 o
   3   3   2     5723.04     5703.32    195.69 o
   4   3   2     1599.79     1483.95     64.72 o
   5   3   2       51.43      120.19     52.08 o
   6   3   2      658.68      633.06    111.95 o
   7   3   2        1.66       12.83     47.90 o
  -7   4   2       35.94       49.84     46.26 o
  -6   4   2     1270.13     1272.34     92.48 o
  -5   4   2     2900.72     2421.03    114.28 o
  -4   4   2     3004.95     2927.44     69.26 o
  -3   4   2     5239.36     5198.25     90.14 o
  -2   4   2      600.17      652.29     34.04 o
  -1   4   2    14630.94    15238.26    225.58 o
   0   4   2       22.29       34.66      7.92 o
   1   4   2     9180.69     8872.96    205.88 o
   2   4   2     5129.51     4885.30     82.28 o
   3   4   2     1595.07     1436.93     31.57 o
   4   4   2       43.02      111.76     25.68 o
   5   4   2     3077.11     2984.87    162.25 o
   6   4   2       22.39       -0.36     27.52 o
   7   4   2      910.01      943.97    109.41 o
  -7   5   2       10.64       -0.30     36.86 o
  -6   5   2     1880.17     1695.28    197.19 o
  -5   5   2      835.42      721.65     72.49 o
  -4   5   2        0.27      210.99     53.12 o
  -3   5   2      218.37      147.53     17.35 o
  -2   5   2     5160.27     4834.33     57.59 o
  -1   5   2    39461.38    40064.91    733.92 o
   0   5   2     5803.96     7466.30     85.84 o
   1   5   2      744.65      811.02     86.65 o
   2   5   2      189.77      250.18     15.71 o
   3   5   2     1019.12     1146.66     30.63 o
   4   5   2     3697.95     3512.58    101.67 o
   5   5   2      270.14      239.08     38.88 o
   6   5   2      113.12      118.30     44.52 o
   7   5   2       10.84       -7.43     32.11 o
  -7   6   2      107.28      135.34     70.58 o
  -6   6   2        0.52       -1.03     26.49 o
  -5   6   2     1279.51     1320.76     87.87 o
  -4   6   2      555.32     1009.87     44.90 o
  -3   6   2        1.22        0.96      8.51 o
  -2   6   2      255.39      218.35     23.40 o
  -1   6   2    14982.49    14579.76    186.45 o
   0   6   2     4620.27     5738.65     71.64 o
   1   6   2     4420.40     4412.98     67.99 o
   2   6   2      409.97      422.28     20.23 o
   3   6   2       18.52       45.52     10.96 o
   4   6   2        1.99      265.60     34.29 o
   5   6   2        3.99        4.84     47.71 o
   6   6   2        1.11        2.32     29.99 o
   7   6   2      105.22      123.12     48.14 o
  -7   7   2      504.82      622.58     86.42 o
  -6   7   2      182.85      225.26     54.65 o
  -5   7   2       61.52       37.73     30.85 o
  -4   7   2      321.42      718.64     49.74 o
  -3   7   2       15.55       19.55     10.04 o
  -2   7   2     5738.85     5499.06    202.69 o
  -1   7   2    29471.81    29592.45    244.52 o
   0   7   2      192.39      288.36     18.31 o
   1   7   2     2386.05     2512.29     79.98 o
   2   7   2       20.20       57.75     11.45 o
   3   7   2     3783.32     3869.38    136.51 o
   4   7   2     6042.73     5686.63    124.38 o
   5   7   2       55.69       75.80     35.05 o
   6   7   2       15.59       -6.76     33.61 o
   7   7   2        5.83        3.73     30.43 o
  -7   8   2      337.60      361.21     70.35 o
  -6   8   2      232.11      272.31     58.59 o
  -5   8   2     3295.00     3110.11    137.00 o
  -4   8   2     6868.17     6848.63    240.29 o
  -3   8   2     2077.68     2092.18     89.16 o
  -2   8   2       32.85       32.09     14.74 o
  -1   8   2     2044.52     2278.37     47.69 o
   0   8   2     6078.39     7464.28     80.82 o
   1   8   2     4967.88     4562.62     74.87 o
   2   8   2      386.63      290.58     22.78 o
   3   8   2      598.39      551.84     26.90 o
   4   8   2       10.58      207.04     67.14 o
   5   8   2        9.73       32.09     29.45 o
   6   8   2       14.66        2.81     27.07 o
   7   8   2      273.90      299.20     65.37 o
  -7   9   2       39.85       19.09     32.84 o
  -6   9   2       45.21       69.30     34.24 o
  -5   9   2       12.87        8.73     24.44 o
  -3   9   2     1958.62     1879.98     66.88 o
  -2   9   2    10678.12    11214.38    146.80 o
  -1   9   2      899.10      843.04     35.01 o
   0   9   2      146.58      245.99     19.36 o
   1   9   2      385.57      344.91     20.70 o
   2   9   2      221.61      189.98     18.11 o
   3   9   2     2593.73     2488.18     55.28 o
   4   9   2     2186.32     2149.08     95.60 o
   5   9   2      367.69      332.74     59.89 o
   6   9   2       58.44       68.46     39.25 o
   7   9   2       54.98       63.13     40.83 o
  -7  10   2      123.99      103.04     50.36 o
  -6  10   2        1.47       -3.72     23.12 o
  -4  10   2      838.45      773.52     44.96 o
  -3  10   2      694.89      567.89     41.49 o
  -2  10   2      289.33      258.92     29.95 o
  -1  10   2      523.56      478.83     24.16 o
   0  10   2      519.74      717.86     29.67 o
   1  10   2    10673.62    11291.52    178.48 o
   2  10   2       29.29       20.30     10.94 o
   3  10   2      220.86      258.65     22.81 o
   4  10   2       53.58      230.24     65.58 o
   5  10   2       96.89       84.27     36.81 o
   6  10   2       67.95       52.81     36.41 o
   7  10   2       20.85      -17.16     29.26 o
  -7  11   2      271.61      254.58     64.52 o
  -6  11   2     1662.54     1592.79    160.74 o
  -5  11   2       49.73       88.93     38.71 o
  -3  11   2     1179.51     1029.13     54.28 o
  -2  11   2    10358.28     9700.13    218.28 o
  -1  11   2     2286.53     2060.12     50.00 o
   0  11   2    12122.05    15370.27    194.49 o
   1  11   2      236.79      262.30     20.91 o
   2  11   2      748.58      774.63     32.44 o
   3  11   2     4575.00     4523.51    101.80 o
   4  11   2     3137.98     3138.96    140.79 o
   5  11   2      638.63      736.17     82.47 o
   6  11   2      210.07      226.62     58.77 o
   7  11   2       13.28      -18.47     25.43 o
  -7  12   2        2.00       41.50     59.05 o
  -6  12   2      316.49      402.37     71.87 o
  -5  12   2     1630.90     1451.26    101.41 o
  -4  12   2      970.77     1002.42     51.37 o
  -3  12   2     2047.04     1814.76     71.55 o
  -2  12   2     8074.84     7694.67    269.51 o
  -1  12   2     6930.73     7031.73     97.04 o
   0  12   2     5590.79     6789.02     92.81 o
   1  12   2      843.53      679.36     32.66 o
   2  12   2     2363.67     2186.40     52.20 o
   3  12   2     1406.73     1297.51     43.53 o
   4  12   2       57.07       27.53     24.08 o
   5  12   2       79.29       74.42     38.85 o
   6  12   2      738.27      730.04     92.15 o
  -6  13   2      291.76      436.45     75.04 o
  -5  13   2       25.63       48.32     24.34 o
  -4  13   2      189.25      368.53     37.53 o
  -3  13   2      951.01      956.65     55.71 o
  -2  13   2      472.47      441.57     40.72 o
  -1  13   2     2126.81     1937.53     54.66 o
   0  13   2    10194.69    12881.28    242.44 o
   1  13   2      295.11      284.99     25.51 o
   2  13   2      287.75      224.54     22.67 o
   3  13   2     1065.24     1053.03     48.07 o
   4  13   2      355.53      387.44     79.52 o
   5  13   2       43.78       49.44     33.93 o
   6  13   2       23.68       75.87     41.01 o
  -6  14   2       33.64       16.38     28.41 o
  -4  14   2     1649.21     1550.51     65.68 o
  -3  14   2        6.39       37.61     20.14 o
  -2  14   2      952.24      925.95     53.64 o
  -1  14   2      528.61      501.74     32.31 o
   0  14   2      183.48      212.64     26.94 o
   1  14   2      735.98      742.66     36.11 o
   2  14   2      860.18      765.38     35.04 o
   3  14   2        8.03        0.81     14.86 o
   4  14   2     1285.65     1144.62     67.21 o
   5  14   2       67.38      151.40     46.91 o
   6  14   2       40.24       28.73     34.21 o
  -6  15   2      636.57      696.90     92.03 o
  -5  15   2      141.03      110.65     32.97 o
  -4  15   2     2735.70     2657.92    106.03 o
  -3  15   2     3540.52     3280.80    103.00 o
  -2  15   2     3409.28     3046.75    100.24 o
  -1  15   2     1299.61     1213.43     63.98 o
   0  15   2     1487.85     1596.07     59.34 o
   1  15   2      170.79      175.34     23.64 o
   2  15   2       47.56       31.14     14.02 o
   3  15   2     2822.55     2625.64     98.72 o
   4  15   2     4993.38     4726.25    202.75 o
   5  15   2      778.87      847.45     93.59 o
   6  15   2        2.25      -11.15     26.58 o
  -6  16   2      136.65      114.66     49.19 o
  -5  16   2      560.57      618.37     79.02 o
  -4  16   2     2477.98     2494.60     84.86 o
  -3  16   2       19.66       16.30     20.70 o
  -2  16   2      153.65      169.10     39.13 o
  -1  16   2     1407.16     1210.20     50.70 o
   0  16   2     5023.42     5797.37    114.68 o
   1  16   2     1602.09     1451.45     52.50 o
   2  16   2     3335.20     3223.79     70.69 o
   3  16   2      392.30      394.94     38.18 o
   4  16   2      373.58      363.24     48.05 o
   5  16   2      514.41      542.16     81.29 o
   6  16   2     1111.29     1149.51    166.37 o
  -6  17   2      186.84      231.31     58.14 o
  -5  17   2      113.70      117.11     34.41 o
  -4  17   2     1162.74     1172.04    100.79 o
  -3  17   2     1749.56     1537.37    120.66 o
  -2  17   2      643.64      601.94     62.27 o
  -1  17   2     2858.74     2698.91     76.21 o
   0  17   2      193.77      256.55     31.98 o
   1  17   2        0.42       -9.22     11.82 o
   2  17   2      766.13      701.31     44.77 o
   3  17   2      284.54      295.19     36.23 o
   4  17   2      848.44      714.10     61.13 o
   5  17   2       59.12       23.14     30.67 o
   6  17   2       13.94        6.62     30.93 o
  -6  18   2       75.07       48.63     49.50 o
  -5  18   2        1.63       60.19     32.76 o
  -4  18   2        3.10      146.27     47.10 o
  -3  18   2     1521.92     1342.39     92.88 o
  -2  18   2        3.52       -6.12     18.33 o
  -1  18   2       28.13       28.95     24.05 o
   0  18   2     1379.62     1522.91     64.26 o
   1  18   2       61.73       43.76     20.26 o
   2  18   2      884.78      769.08     52.96 o
   3  18   2      417.76      366.89     39.47 o
   4  18   2      251.53      457.93     61.53 o
   5  18   2       22.64        3.91     51.55 o
   6  18   2      200.88      222.21     61.51 o
  -6  19   2      575.39      563.08     93.00 o
  -5  19   2       31.81       17.93     22.73 o
  -4  19   2       59.59       71.97     24.30 o
  -3  19   2      542.60      505.24     54.15 o
  -2  19   2     5609.53     4860.59    158.54 o
  -1  19   2     5017.84     4867.42    154.91 o
   0  19   2      472.61      487.31     42.01 o
   1  19   2       71.68       61.06     23.03 o
   2  19   2     1468.32     1373.45     69.75 o
   3  19   2      789.18      751.80     52.11 o
   4  19   2     1251.46     1294.41     80.01 o
   5  19   2      354.62      348.64     71.52 o
   6  19   2       95.96       93.57     46.45 o
  -5  20   2     1582.99     1445.40     96.39 o
  -4  20   2     2043.85     2139.05     86.03 o
  -3  20   2      357.57      407.51     61.98 o
  -2  20   2      335.18      311.36     54.67 o
  -1  20   2     1867.94     1905.70    102.71 o
   0  20   2     1370.89     1535.29     68.75 o
   1  20   2     1940.01     1736.16     95.85 o
   2  20   2     1028.60      914.57     59.97 o
   3  20   2     2524.92     2314.95     82.80 o
   4  20   2      105.49       88.62     34.67 o
   5  20   2      115.17       79.60     44.11 o
  -5  21   2       30.42      100.65     36.97 o
  -4  21   2       16.08      313.35     85.87 o
  -3  21   2      752.55      754.77     77.98 o
  -2  21   2      194.49      187.79     46.58 o
  -1  21   2      899.40      796.44     73.30 o
   0  21   2      391.50      437.65     45.02 o
   1  21   2        8.38       -1.11     18.95 o
   2  21   2        3.33        1.07     20.48 o
   3  21   2        5.67       -4.43     18.75 o
   4  21   2       74.14      146.82     38.02 o
   5  21   2       53.64       79.51     48.01 o
  -5  22   2      506.30      545.55     68.99 o
  -4  22   2      388.64      418.68     63.07 o
  -3  22   2      822.18      872.17     69.92 o
  -2  22   2      407.63      469.38     66.04 o
  -1  22   2      245.42      192.28     46.49 o
   0  22   2     1113.71     1356.20     90.82 o
   1  22   2      268.14      269.37     41.43 o
   2  22   2       40.65       46.38     26.35 o
   3  22   2       21.74       18.16     22.72 o
   4  22   2        3.47      160.39     53.06 o
   5  22   2      249.41      231.57     63.60 o
  -5  23   2       90.29       93.46     34.80 o
  -4  23   2        0.20       -9.89     26.87 o
  -3  23   2       19.22        4.94     20.67 o
  -2  23   2     1163.01     1104.02    105.16 o
  -1  23   2      843.87      938.03     79.86 o
   0  23   2      966.23     1105.09    125.60 o
   1  23   2      686.47      608.88     56.64 o
   2  23   2     1101.68      979.19     66.29 o
   3  23   2     1535.29     1475.62     81.85 o
   4  23   2      424.76      479.49     67.02 o
   5  23   2      309.87      314.98     73.22 o
  -4  24   2      922.75      867.79     96.84 o
  -3  24   2      124.12      142.68     37.42 o
  -2  24   2      321.15      257.15     54.31 o
  -1  24   2      571.90      517.43     70.71 o
   0  24   2      930.02     1020.28     82.92 o
   1  24   2      353.26      397.31     50.06 o
   2  24   2      315.56      347.28     48.35 o
   3  24   2      127.94      157.69     38.61 o
   4  24   2       10.84       28.75     32.11 o
  -4  25   2      490.87      564.91     84.08 o
  -3  25   2      103.20      118.15     35.71 o
  -2  25   2      196.45      195.64     49.91 o
  -1  25   2       14.45       29.44     31.48 o
   0  25   2      119.15      212.21     47.66 o
   1  25   2       27.44       23.33     22.83 o
   2  25   2      773.00      655.63     63.38 o
   3  25   2      277.80      229.83     56.48 o
   4  25   2      125.34       90.22     44.18 o
  -4  26   2       45.25       29.90     34.34 o
  -3  26   2     1163.21     1103.80     79.37 o
  -2  26   2      206.22      184.68     50.93 o
  -1  26   2      403.53      362.00     63.88 o
   0  26   2      797.97     1014.95     86.26 o
   1  26   2      401.91      371.52     65.73 o
   2  26   2      493.75      499.44     59.65 o
   3  26   2      191.32      191.74     55.10 o
   4  26   2       69.70      286.29     60.41 o
  -4  27   2       19.78      -16.41     34.92 o
  -3  27   2      178.51      192.73     43.80 o
  -2  27   2      995.34      940.29     97.06 o
  -1  27   2      668.37      806.84     89.26 o
   0  27   2      407.66      461.77     71.64 o
   1  27   2      814.97      774.02     88.95 o
   2  27   2      827.22      822.02     72.93 o
   3  27   2      538.37      599.13     83.46 o
  -3  28   2      129.23      182.60     42.42 o
  -2  28   2      129.18      117.82     35.80 o
  -1  28   2      130.26       93.64     49.54 o
   0  28   2      275.33      332.82     63.41 o
   1  28   2      245.82      272.19     69.01 o
   2  28   2      325.44      356.45     54.31 o
   3  28   2      216.68      219.64     59.37 o
  -3  29   2       28.03       28.95     25.95 o
  -2  29   2       68.18       71.25     31.38 o
  -1  29   2      177.57      173.73     47.19 o
   0  29   2       20.18       62.35     31.15 o
   1  29   2      116.71      137.26     47.37 o
   2  29   2       20.98       -2.35     26.03 o
   3  29   2      145.42      198.60     53.69 o
  -2  30   2       48.23       46.69     27.67 o
  -1  30   2      209.18      305.33     85.50 o
   0  30   2      184.73      257.36     58.53 o
   1  30   2      553.33      557.79     83.48 o
   2  30   2      509.91      510.08     82.74 o
  -1  31   2     1250.69     1179.70    108.52 o
   0  31   2      533.03      687.15     91.34 o
   1  31   2       24.59       62.61     37.40 o
  -7   1   3      209.42      283.60     62.82 o
  -6   1   3     3918.92     3615.46    218.63 o
  -5   1   3       55.12       49.56     22.41 o
  -4   1   3      699.54      903.45     35.71 o
  -3   1   3       48.74       53.20     13.51 o
  -2   1   3     1551.80     1342.82     44.33 o
  -1   1   3     2887.68     2782.70     68.82 o
   0   1   3     7629.98     9344.54     73.68 o
   1   1   3    25454.23    25958.71    280.17 o
   2   1   3     1178.58     1214.94     70.19 o
   3   1   3     3890.29     3867.17    120.12 o
   4   1   3      677.83      673.73     57.05 o
   5   1   3      885.62     1041.95    103.18 o
   6   1   3      241.86      293.46     46.85 o
   7   1   3      152.96      122.72     49.20 o
  -7   2   3      151.42      115.80     42.44 o
  -6   2   3      155.25      166.52     64.61 o
  -5   2   3     2366.06     2390.57    109.61 o
  -4   2   3     5245.68     5257.08    168.10 o
  -3   2   3     3260.55     2678.87     73.73 o
  -2   2   3     1362.41     1278.19     44.08 o
  -1   2   3      350.32      337.78     17.52 o
   0   2   3    31497.97    40422.55    432.12 o
   1   2   3    24588.01    24986.95    342.51 o
   2   2   3    16281.23    16724.00    468.14 o
   3   2   3     2833.61     3029.37    127.98 o
   4   2   3       75.04      130.88     28.33 o
   5   2   3     2485.19     2321.74    140.55 o
   6   2   3      160.52      163.10     39.48 o
   7   2   3     1277.55     1276.19    116.15 o
  -7   3   3      731.53      654.45     89.96 o
  -6   3   3       15.20       21.79     30.03 o
  -5   3   3     2520.45     2438.02    186.89 o
  -4   3   3       53.84      192.98     87.29 o
  -3   3   3      621.80      614.84     29.36 o
  -2   3   3    11044.17    10997.51    209.79 o
  -1   3   3     2397.35     2219.85     38.02 o
   0   3   3      444.81      523.34     26.65 o
   1   3   3     3907.24     3982.90     47.21 o
   2   3   3      853.96      777.46     27.61 o
   3   3   3      174.62      123.77     15.67 o
   4   3   3     1359.94     1495.01     66.58 o
   5   3   3      538.35      522.88     66.16 o
   6   3   3     1496.72     1299.73     97.49 o
   7   3   3       10.99        5.40     31.60 o
  -7   4   3      127.00       92.14     66.70 o
  -6   4   3      280.82      316.53     59.20 o
  -5   4   3     1439.76     1516.62     91.70 o
  -4   4   3      508.72      531.99     29.72 o
  -3   4   3     1584.87     1500.79     46.39 o
  -2   4   3     1611.89     1650.82     52.19 o
  -1   4   3     5536.99     5544.62     81.40 o
   0   4   3      287.09      366.74     19.11 o
   1   4   3     9962.45    10399.18    170.01 o
   2   4   3       10.00       12.01      6.86 o
   3   4   3     2392.58     2517.66     55.48 o
   4   4   3      136.91      149.69     29.45 o
   5   4   3       30.11       60.99     45.47 o
   6   4   3       49.81       44.64     32.90 o
   7   4   3      116.43      162.29     54.37 o
  -7   5   3      232.76      217.25     87.44 o
  -6   5   3      314.01      343.19     59.16 o
  -5   5   3      186.77      328.05     79.79 o
  -3   5   3      776.50      684.12     33.26 o
  -2   5   3      779.62      610.50     34.31 o
  -1   5   3      301.20      274.69     20.16 o
   0   5   3     1216.48     1312.43     32.94 o
   1   5   3    18828.00    18815.13    240.49 o
   2   5   3     2109.29     1966.29     36.85 o
   3   5   3     2714.56     2626.82     57.52 o
   4   5   3     4496.68     4470.28    113.27 o
   5   5   3      641.42      709.95     57.50 o
   6   5   3        1.95        3.63     28.85 o
   7   5   3        2.36       24.86     34.97 o
  -7   6   3      348.46      276.04     94.90 o
  -6   6   3      315.01      307.10     58.78 o
  -5   6   3     1386.62     1342.96     68.76 o
  -4   6   3     1849.13     1765.48     59.99 o
  -3   6   3     3732.82     3284.09     72.73 o
  -2   6   3    13375.22    13916.04    153.71 o
  -1   6   3     3668.95     4231.63    358.24 o
   0   6   3      197.51      190.91     16.28 o
   1   6   3    11371.08    11069.19    147.10 o
   2   6   3     2120.89     1904.57     38.97 o
   3   6   3     4699.73     4773.07    112.41 o
   4   6   3        1.53      305.07     58.79 o
   5   6   3      252.81      294.97     57.03 o
   6   6   3      583.67      516.67     75.73 o
   7   6   3      225.17      280.01     65.27 o
  -7   7   3      204.33      207.70     87.51 o
  -6   7   3        3.28        1.88     25.53 o
  -5   7   3      534.56      516.76     50.69 o
  -3   7   3       67.58       58.08     13.06 o
  -2   7   3     8757.73     8910.27    127.05 o
  -1   7   3    18559.08    18822.86    289.71 o
   0   7   3      248.89      334.97     20.58 o
   1   7   3      222.05      164.40     16.98 o
   2   7   3        5.55        3.91      7.60 o
   3   7   3     4709.53     5234.13    108.86 o
   4   7   3     1685.25     1937.12     80.56 o
   5   7   3      569.54      666.46     76.16 o
   6   7   3      275.12      231.10     55.78 o
   7   7   3        5.11       -1.46     31.62 o
  -7   8   3      102.30      122.92     47.16 o
  -6   8   3      265.90      225.57     54.43 o
  -5   8   3      361.40      379.49     46.34 o
  -4   8   3     1499.45     1410.82     56.26 o
  -3   8   3      262.50      303.12     33.62 o
  -2   8   3     2084.05     2112.73     65.27 o
  -1   8   3      197.16      203.72     14.50 o
   0   8   3      173.80      217.27     18.50 o
   1   8   3     5158.65     5323.68     74.46 o
   2   8   3     7302.68     7926.88     97.09 o
   3   8   3      638.44      719.30     29.24 o
   4   8   3        1.23      284.18     37.06 o
   5   8   3      138.35       72.07     36.21 o
   6   8   3        1.15       17.70     30.86 o
   7   8   3        1.78        6.62     32.66 o
  -7   9   3       47.74       67.04     35.40 o
  -6   9   3     1305.58     1314.79    104.33 o
  -5   9   3     1002.15     1037.07    100.12 o
  -4   9   3      583.75      931.66     54.51 o
  -3   9   3        3.63        0.53     14.76 o
  -2   9   3     6409.42     5859.44    109.91 o
  -1   9   3     3515.48     3257.45     51.96 o
   0   9   3     4998.85     5997.94     79.59 o
   1   9   3      394.81      396.52     22.58 o
   2   9   3      367.17      338.51     22.71 o
   3   9   3     2082.29     1971.85     53.23 o
   4   9   3     2473.83     2510.54     88.30 o
   5   9   3     1368.32     1373.45     98.35 o
   6   9   3      118.42      143.54     48.82 o
   7   9   3       23.37      -10.81     28.36 o
  -7  10   3       96.09      128.02     51.91 o
  -6  10   3       12.14        0.23     36.52 o
  -5  10   3      823.51      768.48     62.74 o
  -4  10   3     4145.23     4133.04    137.52 o
  -3  10   3     3072.85     2895.05     86.78 o
  -2  10   3     4348.34     4124.13    126.90 o
  -1  10   3        4.51       -0.05      7.51 o
   0  10   3      113.94      112.05     16.73 o
   1  10   3     7589.24     7091.67     84.18 o
   2  10   3    10075.91    10157.96    202.25 o
   3  10   3     4485.91     4338.03     89.23 o
   4  10   3       64.34      209.69     45.25 o
   5  10   3      222.58      193.10     49.64 o
   6  10   3      221.91      249.91     60.39 o
   7  10   3      451.54      398.46     78.80 o
  -7  11   3      161.20      175.62     56.25 o
  -6  11   3      404.41      446.17     94.71 o
  -5  11   3       46.74       88.26     28.87 o
  -3  11   3      314.83      399.67     40.64 o
  -2  11   3       25.60       16.63     15.78 o
  -1  11   3     1196.28     1016.84     36.52 o
   0  11   3      801.73      794.82     33.62 o
   1  11   3      117.51      144.85     17.71 o
   2  11   3       67.00       66.13     14.39 o
   3  11   3      648.50      632.74     32.05 o
   4  11   3     1525.79     1245.72     87.47 o
   5  11   3      420.66      457.55     69.89 o
   6  11   3      675.38      704.50     90.91 o
  -7  12   3       70.36      118.33     74.31 o
  -6  12   3        5.90       18.03     30.33 o
  -5  12   3        1.82       25.70     22.10 o
  -4  12   3       98.62      114.41     30.35 o
  -3  12   3        2.03       -4.77     16.26 o
  -2  12   3      134.32      115.27     25.75 o
  -1  12   3      370.33      441.65     31.89 o
   0  12   3      640.27      820.97     35.40 o
   1  12   3       92.74      118.12     18.79 o
   2  12   3     1038.99     1018.87     38.04 o
   3  12   3      737.55      764.09     35.83 o
   4  12   3      772.90      741.12     76.97 o
   5  12   3      363.22      394.06     68.85 o
   6  12   3       30.09       31.21     34.52 o
  -6  13   3     1683.85     1674.15    118.32 o
  -5  13   3      442.19      426.92     53.70 o
  -4  13   3      279.34      364.25     45.00 o
  -3  13   3      467.77      397.77     43.07 o
  -2  13   3     8952.82     8407.37    207.25 o
  -1  13   3    10202.36    10421.83    147.74 o
   0  13   3     6869.76     8440.31    118.04 o
   1  13   3        3.43       11.19     11.22 o
   2  13   3      180.87      161.72     20.63 o
   3  13   3      784.47      693.89     35.82 o
   4  13   3     1342.78     1258.43     68.15 o
   5  13   3     1243.23     1310.32     99.78 o
   6  13   3      149.48      125.10     46.91 o
  -6  14   3       79.53       84.04     39.95 o
  -5  14   3      485.88      447.65     55.04 o
  -4  14   3       97.02      267.82     39.87 o
  -3  14   3     2675.53     2440.43     88.57 o
  -2  14   3     3777.40     3596.28    105.22 o
  -1  14   3     5423.00     5746.31     96.92 o
   0  14   3      187.23      220.27     23.98 o
   1  14   3     1762.33     1600.27     52.83 o
   2  14   3     1779.41     1709.38     50.90 o
   3  14   3     1848.17     1714.09     61.23 o
   4  14   3      420.06      412.78     48.38 o
   5  14   3       34.17       26.79     32.71 o
   6  14   3      763.16      802.54    149.18 o
  -6  15   3      109.34      141.05     46.43 o
  -5  15   3      298.76      336.71     49.47 o
  -3  15   3     1040.24     1014.78     61.11 o
  -2  15   3      318.18      334.82     40.43 o
  -1  15   3      880.95      758.38     39.23 o
   0  15   3     1747.75     1951.08     57.52 o
   1  15   3       18.00       15.12     13.28 o
   2  15   3       92.35       98.17     19.10 o
   3  15   3      165.83      133.73     25.67 o
   4  15   3      303.49      253.72     42.05 o
   5  15   3      135.69      202.81     53.25 o
   6  15   3       86.53      139.87     51.60 o
  -6  16   3        0.20       53.88     36.90 o
  -5  16   3       16.54       90.17     30.87 o
  -4  16   3      147.46      206.53     38.39 o
  -3  16   3     3571.71     3278.29    107.15 o
  -2  16   3        5.24       -5.61     20.63 o
  -1  16   3      373.48      355.77     31.66 o
   0  16   3      228.33      308.20     29.69 o
   1  16   3      367.02      363.67     35.76 o
   2  16   3     1822.46     1615.99     52.36 o
   3  16   3      580.46      539.19     42.86 o
   4  16   3      181.89      287.99     42.88 o
   5  16   3      231.63      225.40     55.33 o
   6  16   3       56.36       56.78     39.38 o
  -6  17   3      710.56      770.95     98.07 o
  -5  17   3      463.70      487.14     58.88 o
  -4  17   3       53.71      131.82     27.83 o
  -3  17   3      422.75      373.34     47.25 o
  -2  17   3     3144.56     2836.56    117.31 o
  -1  17   3     1944.72     1857.54     93.73 o
   0  17   3     3937.14     4477.02    109.51 o
   1  17   3       28.78       27.02     16.21 o
   2  17   3      279.27      319.02     30.11 o
   3  17   3      355.42      383.96     39.21 o
   4  17   3      937.71      978.14     69.93 o
   5  17   3      613.99      595.67     85.06 o
   6  17   3      629.61      544.24     89.56 o
  -6  18   3       45.17       56.82     39.64 o
  -5  18   3      179.10      168.22     40.81 o
  -4  18   3     1485.57     1508.36     71.33 o
  -3  18   3     2193.16     1899.93    117.13 o
  -2  18   3     2692.63     2606.22    115.65 o
  -1  18   3     1799.51     1511.61     87.04 o
   0  18   3     4056.07     4740.42    111.33 o
   1  18   3     3149.03     2921.86     78.45 o
   2  18   3     3730.47     3558.19    104.80 o
   3  18   3      234.12      205.43     32.57 o
   4  18   3       56.38      118.78     34.32 o
   5  18   3      242.43      206.57     60.55 o
   6  18   3      471.24      313.30     71.10 o
  -6  19   3       19.85       -2.04     31.85 o
  -5  19   3      171.95      194.78     41.46 o
  -4  19   3       44.62      206.04     33.01 o
  -3  19   3        3.78       -5.30     18.95 o
  -2  19   3      282.08      308.71     53.94 o
  -1  19   3      451.79      390.68     55.86 o
   0  19   3      451.45      592.87     46.03 o
   1  19   3      342.33      350.15     34.94 o
   2  19   3      163.23      129.34     29.98 o
   3  19   3      254.32      214.53     33.92 o
   4  19   3      521.76      579.69     62.46 o
   5  19   3       28.28      134.67     49.61 o
  -5  20   3      365.41      339.29     53.75 o
  -4  20   3       82.69      108.37     29.70 o
  -3  20   3     1737.19     1524.58     98.12 o
  -2  20   3      989.64      947.48     77.65 o
  -1  20   3      278.32      318.98     55.39 o
   0  20   3        1.58      -12.90     14.60 o
   1  20   3     2630.44     2441.95     81.19 o
   2  20   3       70.80       62.92     26.23 o
   3  20   3      186.20      180.96     32.05 o
   4  20   3      217.69      295.01     48.71 o
   5  20   3      106.04       58.60     43.13 o
  -5  21   3      627.86      592.23     70.01 o
  -4  21   3      420.09      421.97     47.86 o
  -3  21   3      204.04      192.83     46.04 o
  -2  21   3      228.93      175.91     44.74 o
  -1  21   3      798.66      781.54     85.20 o
   0  21   3     1386.08     1505.34     94.16 o
   1  21   3      844.11      785.66     58.06 o
   2  21   3        8.25      -11.13     18.86 o
   3  21   3      178.92      151.54     37.82 o
   4  21   3      769.68      870.42     72.10 o
   5  21   3      659.66      595.61     91.29 o
  -5  22   3      248.20      379.53     58.57 o
  -4  22   3     1175.97     1157.29     70.47 o
  -3  22   3     1988.38     1855.70    110.44 o
  -2  22   3     2867.86     2744.70    131.92 o
  -1  22   3        0.08       22.16     25.59 o
   0  22   3     1147.08     1369.55     92.25 o
   1  22   3     3372.66     3167.67    106.72 o
   2  22   3     2501.51     2372.93     96.43 o
   3  22   3       72.05       83.32     39.22 o
   4  22   3      110.83      135.92     39.86 o
   5  22   3       19.18       44.72     39.11 o
  -5  23   3       13.52       38.68     28.30 o
  -4  23   3      428.24      498.33     59.92 o
  -3  23   3        3.89      -11.88     26.45 o
  -2  23   3      314.84      288.27     58.28 o
  -1  23   3       16.65       35.06     26.75 o
   0  23   3       46.87       64.95     29.58 o
   1  23   3       66.41       71.17     26.56 o
   2  23   3      328.20      332.36     51.20 o
   3  23   3      164.45      180.31     48.69 o
   4  23   3       90.65      147.75     39.49 o
   5  23   3        0.29       71.64     42.61 o
  -4  24   3        3.24        3.41     23.65 o
  -3  24   3     1061.32     1131.23     94.84 o
  -2  24   3       99.15      113.18     41.18 o
  -1  24   3       11.29       25.73     28.31 o
   0  24   3      320.66      344.78     59.98 o
   1  24   3     1027.06      938.53     65.13 o
   2  24   3      563.11      468.96     59.21 o
   3  24   3      551.96      517.47     74.91 o
   4  24   3       80.80      190.57     50.48 o
  -4  25   3       19.57       53.66     37.71 o
  -3  25   3       44.08       65.72     36.68 o
  -2  25   3      684.76      736.17     85.70 o
  -1  25   3     2494.44     2259.05    125.48 o
   0  25   3       40.58       57.71     31.63 o
   1  25   3      492.33      467.97     70.23 o
   2  25   3      120.17      117.51     34.42 o
   3  25   3      897.89      759.48    109.26 o
   4  25   3      737.14      900.70     98.01 o
  -4  26   3      778.20      839.24     98.51 o
  -3  26   3      283.18      341.98     70.84 o
  -2  26   3      561.09      610.65     82.21 o
  -1  26   3       27.65        7.06     24.59 o
   0  26   3       31.15       23.71     27.50 o
   1  26   3      287.48      328.03     63.23 o
   2  26   3      114.40      120.92     34.83 o
   3  26   3      853.52      772.93     91.61 o
   4  26   3        6.70       33.61     32.21 o
  -3  27   3       48.01       67.23     31.91 o
  -2  27   3       20.93        8.36     29.53 o
  -1  27   3        1.59       13.04     24.65 o
   0  27   3       12.98       13.15     23.57 o
   1  27   3        1.11       -9.84     27.54 o
   2  27   3       67.77      105.71     34.68 o
   3  27   3        7.11        0.29     29.32 o
  -3  28   3      786.80      767.49     77.12 o
  -2  28   3      160.10      136.48     47.76 o
  -1  28   3      254.49      229.17     52.66 o
   0  28   3      518.95      589.28     81.01 o
   1  28   3      325.40      333.74     66.39 o
   2  28   3       95.38       90.15     39.49 o
   3  28   3      299.03      288.26     64.74 o
  -3  29   3       72.70      104.82     64.53 o
  -2  29   3      588.43      576.79    133.99 o
  -1  29   3      919.97     1123.75    101.15 o
   0  29   3      324.14      401.68     70.19 o
   1  29   3     1287.68     1147.15     99.98 o
   2  29   3      318.62      369.80     68.15 o
  -2  30   3       20.39       79.76     36.77 o
  -1  30   3       49.65       83.51     35.43 o
   0  30   3      232.45      377.52     69.90 o
   1  30   3       89.35      161.96     49.68 o
   2  30   3      452.41      422.35     75.76 o
  -1  31   3      175.22      220.99     55.59 o
   0  31   3        4.07       46.53     33.97 o
   1  31   3      204.05      242.01     59.40 o
  -7   0   4      339.68      361.39     98.33 o
  -6   0   4       79.75       94.82     53.57 o
  -5   0   4      748.12      675.99     49.60 o
  -4   0   4     4129.04     3928.71    122.84 o
  -3   0   4     3939.63     3779.34    149.81 o
  -2   0   4       18.63       36.61     16.73 o
  -1   0   4     7995.92     8451.26     91.83 o
   0   0   4    26818.70    34995.28    233.65 o
   1   0   4     4746.26     5046.02    210.46 o
   2   0   4    16011.77    16392.29    321.52 o
   3   0   4     3700.11     3717.49    158.99 o
   4   0   4      378.76      312.97     67.89 o
   5   0   4      142.93      161.75     60.43 o
   6   0   4      415.71      471.76     77.52 o
   7   0   4      299.79      228.59     87.66 o
  -7   1   4       82.10      134.54     61.14 o
  -6   1   4      997.62      945.21     93.14 o
  -5   1   4     2007.88     2131.49    124.15 o
  -4   1   4     1122.95     1143.83     58.59 o
  -3   1   4      132.17      156.47     24.08 o
  -2   1   4       45.07       63.55     13.22 o
  -1   1   4    19276.38    19306.18    108.75 o
   0   1   4    26306.66    33490.71    161.94 o
   1   1   4     2724.80     2603.95     74.06 o
   2   1   4     1904.28     1869.78     40.12 o
   3   1   4       47.63       59.69     26.19 o
   4   1   4        9.53      199.72     56.55 o
   5   1   4     2032.74     1937.03     90.99 o
   6   1   4      896.86      829.58     70.30 o
   7   1   4      248.96      173.98     55.21 o
  -7   2   4       37.21       41.64     29.14 o
  -6   2   4      219.94      248.31     55.65 o
  -5   2   4        0.66       51.80     30.70 o
  -4   2   4       30.62       42.27     13.53 o
  -3   2   4      815.74      804.35     42.88 o
  -2   2   4      134.78      126.92     19.64 o
  -1   2   4      359.28      385.04     18.58 o
   0   2   4    24944.34    31464.41    158.38 o
   1   2   4     1068.88     1012.81     25.33 o
   2   2   4     1371.44     1430.05     38.91 o
   3   2   4      364.88      373.23     45.09 o
   4   2   4      572.88      879.73     54.75 o
   5   2   4       13.90       20.58     22.18 o
   6   2   4      207.40      188.66     41.98 o
   7   2   4        1.31       -2.88     22.45 o
  -7   3   4       40.11       67.94     35.93 o
  -6   3   4      651.42      589.32    114.00 o
  -5   3   4     2963.98     3164.16    168.70 o
  -4   3   4      695.57      815.02     50.48 o
  -3   3   4      203.25      278.32     30.37 o
  -2   3   4      290.75      255.91     31.34 o
  -1   3   4      181.98      138.11     13.43 o
   0   3   4     1198.04     1758.85     45.52 o
   1   3   4      529.61      556.66     24.99 o
   2   3   4     1011.96      970.74     23.53 o
   3   3   4       14.89        8.17      7.66 o
   4   3   4     1623.62     1868.44     92.30 o
   5   3   4      627.84      948.25    119.98 o
   6   3   4       10.34        4.95     28.28 o
   7   3   4        6.44      -15.25     26.79 o
  -7   4   4      322.46      245.76     59.12 o
  -6   4   4       84.88       70.15     35.16 o
  -5   4   4     1690.49     1545.74     73.03 o
  -4   4   4       55.54       82.90     18.45 o
  -3   4   4     3782.87     3267.52     64.14 o
  -2   4   4     8790.64     8777.85    151.96 o
  -1   4   4       76.40      126.07     15.85 o
   0   4   4      969.02     1103.03     39.99 o
   1   4   4     1526.60     1423.68     35.26 o
   2   4   4    21989.71    22682.14    306.87 o
   3   4   4     2733.17     2511.57     70.71 o
   4   4   4      669.35     1087.69     60.70 o
   5   4   4       16.95       32.31     23.61 o
   6   4   4      672.55      702.02     84.01 o
   7   4   4      607.48      577.86     86.28 o
  -7   5   4      148.27      207.63     80.43 o
  -6   5   4       46.64       18.08     25.03 o
  -5   5   4      874.77      908.76     98.66 o
  -4   5   4      737.10     1424.02    121.24 o
  -3   5   4      215.96      260.74     22.09 o
  -2   5   4     2467.36     2349.73     70.57 o
  -1   5   4     3048.63     3084.75     55.08 o
   0   5   4      665.70      743.19     28.40 o
   1   5   4     1708.96     1693.87     37.88 o
   2   5   4      142.11      161.65     14.39 o
   3   5   4     3594.11     3507.88    118.74 o
   4   5   4     1775.99     1814.86     75.97 o
   5   5   4      209.31      276.71     41.89 o
   6   5   4      127.27      168.32     50.98 o
   7   5   4       13.73        9.18     32.27 o
  -7   6   4       19.41       25.29     46.85 o
  -6   6   4      196.46      180.25     46.76 o
  -5   6   4      595.10      711.54     83.32 o
  -4   6   4     1957.47     1866.00     73.40 o
  -3   6   4      412.47      342.72     22.89 o
  -2   6   4     1422.68     1458.22     53.80 o
  -1   6   4       36.05       27.90      9.01 o
   0   6   4      349.89      400.53     22.74 o
   1   6   4      197.18      216.66     16.56 o
   2   6   4     6048.66     6420.05     88.10 o
   3   6   4      260.89      241.77     24.28 o
   4   6   4        0.88       85.19     25.45 o
   5   6   4       80.21      180.15     36.27 o
   6   6   4       88.27       86.59     40.14 o
   7   6   4        0.78      -24.54     24.54 o
  -7   7   4      435.38      412.42    111.61 o
  -6   7   4      921.58      941.99     86.35 o
  -5   7   4      322.02      405.29     60.59 o
  -4   7   4     2281.60     2559.63     85.88 o
  -3   7   4      126.72      114.55     24.50 o
  -2   7   4     9014.00     8965.82    131.84 o
  -1   7   4      888.49      795.87     34.47 o
   0   7   4      691.16      638.86     27.86 o
   1   7   4     2903.68     2643.47     78.27 o
   2   7   4     1454.96     1581.88     38.98 o
   3   7   4     3770.64     3765.52    101.11 o
   4   7   4      689.98      688.99     54.74 o
   5   7   4     1183.09     1018.40     88.15 o
   6   7   4       28.33        4.03     29.41 o
   7   7   4        2.65       -9.86     27.99 o
  -7   8   4       70.73      133.35     48.09 o
  -6   8   4       95.35       46.36     36.91 o
  -5   8   4        7.77       28.67     21.82 o
  -4   8   4     1818.34     1862.22     75.46 o
  -3   8   4     7151.72     6901.57    177.30 o
  -2   8   4    11450.64    11129.79    208.81 o
  -1   8   4     4461.73     4508.57     64.92 o
   0   8   4      234.70      262.05     21.09 o
   1   8   4     2917.41     2557.43     49.24 o
   2   8   4     7987.87     7814.24    104.70 o
   3   8   4     3963.24     3716.83     87.77 o
   4   8   4      332.40      321.31     41.89 o
   5   8   4       73.84       65.44     36.15 o
   6   8   4      471.90      438.41     74.74 o
   7   8   4      610.87      683.43     94.38 o
  -7   9   4      239.75      221.08     56.37 o
  -6   9   4      613.41      576.89     78.36 o
  -5   9   4     1279.27     1382.48    131.44 o
  -4   9   4      833.94     1204.25     63.23 o
  -3   9   4      190.57      212.74     31.95 o
  -2   9   4       11.20       30.14     15.98 o
  -1   9   4     6629.41     6912.38    127.34 o
   0   9   4      669.42      743.47     31.44 o
   1   9   4       19.48       21.10     10.68 o
   2   9   4     2352.10     2544.67     53.06 o
   3   9   4       38.13       36.63     15.64 o
   4   9   4      952.47      937.90     57.95 o
   5   9   4      194.24      351.23     60.76 o
   6   9   4      153.39      105.70     45.42 o
   7   9   4      162.07      150.91     52.09 o
  -7  10   4       25.03       14.92     31.26 o
  -6  10   4        0.48      -17.17     23.55 o
  -5  10   4       22.26       43.01     23.28 o
  -4  10   4     1440.71     1482.77     69.96 o
  -3  10   4      452.81      512.38     44.34 o
  -2  10   4     1229.97     1294.64     56.84 o
  -1  10   4     7076.53     7390.07    137.26 o
   0  10   4        2.40        4.15     10.28 o
   1  10   4        4.62        8.89      9.64 o
   2  10   4     1958.59     1754.97     46.22 o
   3  10   4       71.67       70.19     19.12 o
   4  10   4        0.26      248.45     41.78 o
   5  10   4      140.72      103.44     40.76 o
   6  10   4      717.71      587.37     85.26 o
  -7  11   4      392.29      518.69     85.59 o
  -6  11   4      475.43      508.36     78.12 o
  -5  11   4     1826.41     1881.47     88.64 o
  -4  11   4       15.70      274.70     73.19 o
  -3  11   4        4.11       -0.26     16.27 o
  -2  11   4     8724.16     8505.13    187.13 o
  -1  11   4     1413.90     1293.53     39.32 o
   0  11   4     4555.77     5057.64     82.10 o
   1  11   4    13022.20    12956.83    150.70 o
   2  11   4     1039.17      938.19     36.23 o
   3  11   4     2648.53     2395.62     69.02 o
   4  11   4      473.97      493.65     65.99 o
   5  11   4      436.60      474.61     70.79 o
   6  11   4      712.07      716.70     92.01 o
  -6  12   4      312.93      339.88     66.85 o
  -5  12   4      169.16      173.91     36.82 o
  -4  12   4     1577.40     1605.19     76.09 o
  -3  12   4     1648.81     1454.66     68.28 o
  -2  12   4    10679.54    10501.09    215.17 o
  -1  12   4       13.11       -5.32      9.21 o
   0  12   4      150.85      147.64     20.08 o
   1  12   4      287.95      240.01     24.43 o
   2  12   4     1456.06     1355.57     44.13 o
   3  12   4     3932.49     3674.80    112.15 o
   4  12   4      941.62      804.90     77.70 o
   5  12   4        1.64       -9.04     23.61 o
   6  12   4      236.51      244.19     60.95 o
  -6  13   4      396.78      294.57     64.75 o
  -5  13   4      964.79     1144.01     73.63 o
  -4  13   4       52.10      201.95     44.02 o
  -3  13   4       25.68       20.63     20.78 o
  -2  13   4        2.29       23.64     17.99 o
  -1  13   4     1030.32      917.26     39.29 o
   0  13   4     1467.28     1612.55     50.87 o
   1  13   4      162.26      192.05     23.93 o
   2  13   4       86.57       85.46     17.13 o
   3  13   4       93.38      124.77     24.89 o
   4  13   4        9.49      266.59     53.19 o
   5  13   4       88.47       86.16     38.96 o
   6  13   4      339.04      330.46     68.22 o
  -6  14   4        2.82        9.51     26.98 o
  -5  14   4       29.24       32.73     23.27 o
  -4  14   4      126.78      188.22     35.54 o
  -3  14   4       99.75      136.76     31.13 o
  -2  14   4     1789.93     1678.28     71.80 o
  -1  14   4     3045.63     3092.30     66.35 o
   0  14   4        1.40       -5.92     10.94 o
   1  14   4       53.32       64.42     17.44 o
   2  14   4       16.52       35.33     14.74 o
   3  14   4      808.04      760.04     49.91 o
   4  14   4      505.47     1213.92    131.31 o
   5  14   4       46.00       29.57     33.17 o
   6  14   4        3.15      -15.50     29.55 o
  -6  15   4      769.42      762.34     96.34 o
  -5  15   4      846.26      887.73     82.72 o
  -4  15   4       19.40       41.13     24.19 o
  -3  15   4      106.08      111.96     30.21 o
  -2  15   4     2453.85     2344.67    104.06 o
  -1  15   4     7035.04     6630.35    110.06 o
   0  15   4     4871.94     5705.07     98.79 o
   1  15   4      112.91       86.44     19.72 o
   2  15   4       35.10       32.20     15.06 o
   3  15   4      800.93      735.57     56.65 o
   4  15   4      443.67      430.80     67.83 o
   5  15   4     1340.89     1329.08    104.86 o
   6  15   4      656.07      670.72     92.81 o
  -6  16   4       63.26       77.14     43.71 o
  -5  16   4       28.76       45.83     25.54 o
  -4  16   4      860.95      934.44     65.32 o
  -3  16   4      233.08      268.39     42.07 o
  -2  16   4      615.05      631.88     63.42 o
  -1  16   4      668.25      598.23    111.61 o
   0  16   4      209.36      223.81     27.12 o
   1  16   4     2950.77     2816.11     74.55 o
   2  16   4     2259.98     2112.35     60.55 o
   3  16   4     2594.74     2416.74     93.24 o
   4  16   4      173.80      144.73     45.58 o
   5  16   4       72.87      100.02     41.63 o
   6  16   4      654.67      653.60    102.36 o
  -6  17   4       11.13       43.39     34.41 o
  -5  17   4        4.30       71.05     29.46 o
  -4  17   4      256.39      416.82     52.00 o
  -3  17   4     2480.92     2216.37    104.59 o
  -2  17   4     2548.24     2422.39    110.69 o
  -1  17   4       36.10       41.69     25.16 o
   0  17   4      251.60      291.50     30.24 o
   1  17   4        1.57       -5.33     12.89 o
   2  17   4      151.36      145.74     23.74 o
   3  17   4        1.44       10.30     20.73 o
   4  17   4       46.21      172.28     49.47 o
   5  17   4       64.15       63.83     43.20 o
   6  17   4       38.89       23.38     34.86 o
  -6  18   4        5.11       21.25     70.06 o
  -5  18   4       12.81       21.49     26.11 o
  -4  18   4      599.62      593.39     62.54 o
  -3  18   4     3412.07     3178.72    122.52 o
  -2  18   4      145.95      168.87     41.89 o
  -1  18   4       12.66       11.54     19.41 o
   0  18   4       32.47       36.99     17.88 o
   1  18   4      529.72      498.56     39.67 o
   2  18   4      298.42      287.94     41.61 o
   3  18   4       71.40       29.90     23.56 o
   4  18   4      523.78      354.35     65.92 o
   5  18   4      230.85      204.47     58.15 o
   6  18   4       80.68       89.85     44.63 o
  -5  19   4     1085.75     1057.31     83.08 o
  -4  19   4      454.39      499.07     57.05 o
  -3  19   4      429.84      389.24     60.61 o
  -2  19   4     4251.10     4002.64    156.26 o
  -1  19   4     4840.92     4387.59    151.68 o
   0  19   4     1526.90     1725.75     71.29 o
   1  19   4     4530.75     4275.12     98.69 o
   2  19   4       58.22       61.84     25.04 o
   3  19   4      742.29      702.68     62.64 o
   4  19   4      315.29      324.95     66.99 o
   5  19   4      959.41      839.89    100.27 o
  -5  20   4      382.96      389.21     57.78 o
  -4  20   4      946.87      983.32     73.65 o
  -3  20   4       11.15       17.23     23.58 o
  -2  20   4     4254.20     4046.13    153.44 o
  -1  20   4     1480.59     1280.64    105.61 o
   0  20   4      214.32      223.58     47.28 o
   1  20   4     2983.46     2822.32     82.95 o
   2  20   4      573.85      529.49     52.34 o
   3  20   4     1234.48     1179.72     72.96 o
   4  20   4        2.62       68.25     41.53 o
   5  20   4       17.29       42.94     41.49 o
  -5  21   4       78.64      131.90     37.79 o
  -4  21   4      494.66      567.20     63.23 o
  -3  21   4        2.88        5.20     22.24 o
  -2  21   4      583.40      546.04     70.89 o
  -1  21   4       66.71       23.61     27.66 o
   0  21   4      676.22      826.30     78.95 o
   1  21   4       47.47       42.77     20.29 o
   2  21   4     1387.16     1235.42     70.68 o
   3  21   4      187.70      195.67     41.33 o
   4  21   4       23.52      147.36     49.97 o
   5  21   4      117.24      174.18     54.82 o
  -5  22   4       59.76       39.57     28.78 o
  -4  22   4      404.93      457.09     69.72 o
  -3  22   4      593.62      604.25    138.13 o
  -2  22   4      207.22      202.67     48.09 o
  -1  22   4       55.93       57.29     31.99 o
   0  22   4       37.25       37.34     30.12 o
   1  22   4     2666.57     2422.67     80.75 o
   2  22   4     3666.50     3414.22    114.86 o
   3  22   4      420.66      397.93     65.20 o
   4  22   4      112.58      116.14     48.83 o
   5  22   4        8.66       34.63     42.01 o
  -5  23   4      567.89      506.20     69.41 o
  -4  23   4      390.18      473.65     74.48 o
  -3  23   4        0.06      -18.57     19.93 o
  -2  23   4      189.24      133.30     42.23 o
  -1  23   4     1924.66     1821.38    185.25 o
   0  23   4      741.02      893.72     81.28 o
   1  23   4      718.01      725.39     61.39 o
   2  23   4      152.36      138.21     34.95 o
   3  23   4      404.76      436.13     69.13 o
   4  23   4      167.46      141.57     49.04 o
  -4  24   4      766.40      759.32     81.83 o
  -3  24   4     2136.37     1970.21    122.07 o
  -2  24   4      131.74      152.69     44.55 o
  -1  24   4      174.93      159.04     43.88 o
   0  24   4      425.88      543.10     73.54 o
   1  24   4      655.15      620.73     75.73 o
   2  24   4     2701.27     2503.84    103.66 o
   3  24   4      891.94      847.28    102.10 o
   4  24   4      397.75      406.16    105.49 o
  -4  25   4      263.60      355.10     54.97 o
  -3  25   4       39.10       66.13     36.55 o
  -2  25   4        0.09       13.92     27.34 o
  -1  25   4        4.40        9.49     23.56 o
   0  25   4      185.04      156.52     45.18 o
   1  25   4      204.55      209.58     52.64 o
   2  25   4        7.07        3.40     21.41 o
   3  25   4      268.18      238.16     57.48 o
   4  25   4      113.50      182.94     77.07 o
  -4  26   4       65.41       19.95     25.30 o
  -3  26   4      466.14      435.86     73.95 o
  -2  26   4      398.65      354.45     66.76 o
  -1  26   4      134.85      204.02     49.33 o
   0  26   4        8.36       35.69     32.34 o
   1  26   4      637.37      481.54     72.48 o
   2  26   4      800.06      761.74     69.12 o
   3  26   4        6.33       -2.94     29.95 o
   4  26   4      150.85      199.87     78.04 o
  -3  27   4      249.05      345.27     69.24 o
  -2  27   4      145.30      189.02     51.86 o
  -1  27   4     2954.99     2774.75    146.51 o
   0  27   4      767.28      977.57    102.06 o
   1  27   4      113.78      133.16     44.33 o
   2  27   4      235.49      266.85     46.87 o
   3  27   4       67.90       58.58     37.08 o
  -3  28   4      725.67      749.87     92.96 o
  -2  28   4      291.66      356.70     69.34 o
  -1  28   4       24.39       67.93     32.69 o
   0  28   4       49.54       37.82     33.76 o
   1  28   4        8.69       24.62     33.63 o
   2  28   4      258.07      330.11     65.43 o
   3  28   4      678.10      648.48     88.29 o
  -2  29   4       79.34       34.08     34.98 o
  -1  29   4        8.82       -5.59     34.92 o
   0  29   4        5.70       -6.06     21.77 o
   1  29   4        5.57       27.51     32.94 o
   2  29   4       19.52       65.83     35.31 o
  -2  30   4       28.52       36.04     30.71 o
  -1  30   4       39.96       64.26     35.22 o
   0  30   4        7.06       30.94     23.12 o
   1  30   4       15.29       78.20     40.70 o
   0  31   4     1073.78     1432.41    114.17 o
  -7   1   5        6.59       -0.88     24.47 o
  -6   1   5      788.04      866.02     90.60 o
  -5   1   5     1122.90     1324.83     79.62 o
  -4   1   5     1697.38     1544.67     66.87 o
  -3   1   5     2084.23     2058.87     68.19 o
  -2   1   5      226.60      255.59     19.48 o
  -1   1   5    10035.45    10133.96     96.67 o
   0   1   5    17649.45    21765.77    143.43 o
   1   1   5      882.09      815.09     34.84 o
   2   1   5     2677.68     2699.25     54.98 o
   3   1   5      537.85      570.45     57.04 o
   4   1   5      109.22      283.77     47.36 o
   5   1   5      276.63      331.14     46.59 o
   6   1   5      504.13      555.46     61.59 o
   7   1   5       38.89       45.54     37.52 o
  -7   2   5      182.72      220.78     54.70 o
  -6   2   5     1888.78     1571.30    107.07 o
  -5   2   5      170.35      179.47     28.88 o
  -4   2   5     2225.82     2134.73     75.27 o
  -3   2   5    17043.05    17729.99    267.19 o
  -2   2   5      652.93      469.25     23.14 o
  -1   2   5     2163.97     2041.02     39.24 o
   0   2   5      787.05     1068.41     33.88 o
   1   2   5       34.75       49.83     10.27 o
   2   2   5     6153.16     6150.40     64.57 o
   3   2   5     5777.34     5430.46    217.52 o
   4   2   5     2982.90     2813.48     94.37 o
   5   2   5      616.97      579.48     56.11 o
   6   2   5      602.54      648.88     82.20 o
   7   2   5      121.89      188.19     45.56 o
  -7   3   5      241.79      292.61     62.29 o
  -6   3   5      176.35      234.26     81.40 o
  -5   3   5     2442.44     2433.58    142.44 o
  -4   3   5     2318.90     2443.41    130.04 o
  -3   3   5     1581.00     1686.61     63.17 o
  -2   3   5      149.83      144.68     15.96 o
  -1   3   5    14113.67    14978.63    707.44 o
   0   3   5     3873.63     4883.95     69.75 o
   1   3   5    23159.43    23367.88    252.26 o
   2   3   5     1237.17     1253.74     29.60 o
   3   3   5     1686.25     1654.68     50.46 o
   4   3   5     1774.79     1823.86     83.08 o
   5   3   5        8.97       36.37     22.32 o
   6   3   5     1590.99     1494.80    119.37 o
   7   3   5       12.24      -23.15     23.15 o
  -7   4   5      231.53      214.54     56.18 o
  -6   4   5        3.69      -23.50     29.77 o
  -5   4   5        8.82       16.69     17.13 o
  -4   4   5     3291.11     3203.54     95.85 o
  -3   4   5     1270.12     1228.15     61.34 o
  -2   4   5     1422.67     1490.90     38.14 o
  -1   4   5     3691.49     3516.89     88.54 o
   0   4   5     1394.23     1573.05     41.80 o
   1   4   5     3523.25     3531.67     76.63 o
   2   4   5        0.41       -2.78      6.73 o
   3   4   5      418.13      399.38     26.42 o
   4   4   5      251.04      265.66     40.73 o
   5   4   5       12.28       -2.29     19.30 o
   6   4   5      204.21      254.91     57.83 o
   7   4   5       52.56       54.11     38.95 o
  -7   5   5      124.46      265.30     93.56 o
  -6   5   5        5.59      -13.68     42.79 o
  -5   5   5      993.58      999.08     61.80 o
  -4   5   5     1121.68     1357.20     64.72 o
  -3   5   5     3145.56     3210.37    112.46 o
  -2   5   5      126.07      185.52     16.73 o
  -1   5   5     1083.99      922.90     35.44 o
   0   5   5     4122.68     4993.72     94.97 o
   1   5   5      128.80      122.08     14.06 o
   2   5   5     5368.78     5442.65     74.24 o
   3   5   5       40.80       37.67     13.12 o
   4   5   5       38.98      176.94     34.02 o
   5   5   5     1727.18     1644.61    112.30 o
   6   5   5      941.37      908.33     95.13 o
   7   5   5        4.95        7.11     30.57 o
  -7   6   5      593.08      594.17    130.19 o
  -6   6   5      380.71      309.85     58.13 o
  -5   6   5     1474.17     1328.88    101.78 o
  -4   6   5      392.19      374.76     52.13 o
  -3   6   5     4170.43     3979.42    122.94 o
  -2   6   5    12249.17    12215.81    209.72 o
  -1   6   5      954.99      874.41     29.01 o
   0   6   5      546.29      666.40     29.85 o
   1   6   5      166.19      155.09     15.81 o
   2   6   5     4980.33     4650.56     66.27 o
   3   6   5     2869.94     2459.68     68.43 o
   4   6   5     2412.20     2393.50     89.83 o
   5   6   5        1.18        0.23     20.72 o
   6   6   5       68.98      102.11     43.60 o
   7   6   5      205.58      246.13     63.56 o
  -7   7   5       15.21        5.67     44.24 o
  -6   7   5      536.59      635.21     79.54 o
  -5   7   5      141.38      201.57     37.08 o
  -4   7   5      424.99      504.26     46.66 o
  -3   7   5        0.85       18.23     16.66 o
  -2   7   5      193.21      181.61     15.51 o
  -1   7   5     7731.96     7920.22    101.50 o
   0   7   5     1003.39      988.69     35.95 o
   1   7   5      810.53      768.09     46.36 o
   2   7   5     4069.87     4121.94    118.65 o
   3   7   5      852.61      956.75     41.75 o
   4   7   5      794.52     1163.29     65.37 o
   5   7   5      879.18     1343.38    177.45 o
   6   7   5      516.59      539.00     80.53 o
   7   7   5       69.20       60.63     42.90 o
  -7   8   5      291.28      347.67    102.81 o
  -6   8   5       11.02       -3.01     28.15 o
  -5   8   5      244.60      205.39     41.61 o
  -4   8   5       23.26       97.50     25.66 o
  -3   8   5     1298.17     1249.64     60.01 o
  -2   8   5       34.43       18.59      7.59 o
  -1   8   5      461.53      508.36     27.61 o
   0   8   5      102.73      121.48     17.60 o
   1   8   5       63.05       79.85     14.43 o
   2   8   5      673.41      728.82     29.74 o
   3   8   5     1865.38     1786.76     56.80 o
   4   8   5        1.26        9.92     20.71 o
   5   8   5       52.25       75.31     37.75 o
   6   8   5        0.07       15.79     29.62 o
   7   8   5        1.85       -3.60     29.13 o
  -7   9   5        9.12       31.02     34.59 o
  -6   9   5      229.74      239.89     55.38 o
  -5   9   5     3060.74     2961.51    108.11 o
  -4   9   5      425.26      625.65     51.56 o
  -3   9   5       56.24       93.06     24.99 o
  -2   9   5      329.06      282.38     32.87 o
  -1   9   5      107.02       53.42     13.77 o
   0   9   5     2579.99     2830.30     61.45 o
   1   9   5     6423.27     6255.63    124.55 o
   2   9   5     7091.17     6912.50     88.39 o
   3   9   5      907.35      862.41     42.75 o
   4   9   5      616.97      814.83     80.46 o
   5   9   5     1667.83     1495.33    103.17 o
   6   9   5      145.15      167.11     55.55 o
  -7  10   5      326.32      247.37     62.85 o
  -6  10   5      165.15      177.08     51.22 o
  -5  10   5      103.04      121.25     32.84 o
  -4  10   5     1638.08     1667.60     76.36 o
  -3  10   5     3134.98     2828.92     90.75 o
  -2  10   5     4359.14     3721.95     96.16 o
  -1  10   5     8213.22     8048.05    157.39 o
   0  10   5       22.87       54.13     14.53 o
   1  10   5     1355.68     1343.93     40.64 o
   2  10   5     4975.72     4302.71     92.88 o
   3  10   5     1944.27     1882.12     63.32 o
   4  10   5      860.19      895.33     61.63 o
   5  10   5     2302.24     2255.25    126.40 o
   6  10   5      113.73       97.73     44.85 o
  -6  11   5      419.11      394.68     71.81 o
  -5  11   5      312.27      402.67     51.33 o
  -4  11   5       91.50      159.15     32.69 o
  -3  11   5      459.08      512.57     47.18 o
  -2  11   5      221.62      179.35     30.31 o
  -1  11   5       14.12       14.49     11.62 o
   0  11   5      867.61      903.38     55.64 o
   1  11   5     3273.66     3154.12     67.28 o
   2  11   5       57.80       45.97     14.46 o
   3  11   5       35.20       37.51     17.84 o
   4  11   5        4.57      350.99     44.65 o
   5  11   5       16.06       59.98     48.20 o
   6  11   5       13.00       49.88     36.51 o
  -6  12   5        6.15      -11.80     28.99 o
  -5  12   5      118.59       99.86     32.86 o
  -4  12   5       34.75      187.49     33.83 o
  -3  12   5        7.83        7.58     16.82 o
  -2  12   5       51.71       55.83     21.86 o
  -1  12   5      481.91      429.12     28.11 o
   0  12   5      382.84      516.51     32.30 o
   1  12   5       57.03       47.20     15.57 o
   2  12   5       84.21      101.56     18.69 o
   3  12   5      186.55      180.90     27.61 o
   4  12   5       54.89       73.94     37.56 o
   5  12   5       23.11       47.04     35.42 o
   6  12   5      363.08      392.35     73.45 o
  -6  13   5      370.26      360.59     68.97 o
  -5  13   5     1161.81     1242.09     76.65 o
  -4  13   5     1480.85     1431.15     75.13 o
  -3  13   5       67.50       41.70     22.86 o
  -2  13   5     3147.16     2663.34    111.18 o
  -1  13   5     3619.47     3247.39     68.51 o
   0  13   5     9101.17    10847.72    131.96 o
   1  13   5     5030.57     4753.48     90.67 o
   2  13   5       18.62       -5.20     12.65 o
   3  13   5      813.64      845.07     47.54 o
   4  13   5     1300.51     1435.73     97.82 o
   5  13   5     2901.21     2607.30    139.56 o
   6  13   5      323.27      312.69     69.74 o
  -6  14   5      158.68      161.38     52.89 o
  -5  14   5        9.30       18.64     21.34 o
  -4  14   5     3532.98     3568.60    116.93 o
  -3  14   5      958.74      912.08     58.63 o
  -2  14   5     4080.02     3970.47    134.42 o
  -1  14   5     1504.69     1316.63     53.79 o
   0  14   5      123.35      191.23     24.70 o
   1  14   5      110.55      118.75     21.70 o
   2  14   5     4044.89     3947.05     91.25 o
   3  14   5      279.42      279.67     33.72 o
   4  14   5       75.59       76.35     37.90 o
   5  14   5      284.44      287.34     62.40 o
   6  14   5        8.44       16.47     34.34 o
  -6  15   5      353.18      469.40     82.59 o
  -5  15   5       53.48      111.77     41.37 o
  -4  15   5       93.21      111.66     32.09 o
  -3  15   5      845.49      813.19     59.35 o
  -2  15   5       47.53       66.10     27.64 o
  -1  15   5      665.11      626.59     49.02 o
   0  15   5     2739.36     3150.79     76.39 o
   1  15   5     1416.06     1254.94     51.28 o
   2  15   5      961.52      858.52     40.89 o
   3  15   5      196.50      169.04     29.31 o
   4  15   5       29.53       12.75     28.98 o
   5  15   5      232.98      235.08     58.00 o
   6  15   5        6.61       20.69     33.78 o
  -6  16   5      392.49      415.79     78.04 o
  -5  16   5      406.25      411.62     57.18 o
  -4  16   5       67.78       99.97     29.71 o
  -3  16   5        6.31        5.72     20.89 o
  -2  16   5      359.54      367.55     53.72 o
  -1  16   5      949.10      922.09     56.69 o
   0  16   5        3.50       -2.25     12.57 o
   1  16   5        7.69       21.62     16.08 o
   2  16   5      332.50      308.70     30.70 o
   3  16   5       10.92        5.73     20.65 o
   4  16   5      409.18      388.46     66.92 o
   5  16   5      245.00      240.67     61.38 o
   6  16   5       53.18       29.99     36.87 o
  -6  17   5      445.17      446.50     86.47 o
  -5  17   5      518.41      618.36     66.78 o
  -4  17   5      960.05      913.95     67.26 o
  -3  17   5      222.21      275.12     44.50 o
  -2  17   5       32.94       57.89     27.98 o
  -1  17   5     6553.69     5882.16    168.86 o
   0  17   5     5062.62     5973.30    109.65 o
   1  17   5     2250.58     2024.21     67.22 o
   2  17   5      530.46      496.53     36.91 o
   3  17   5        2.80      -17.56     17.56 o
   4  17   5      262.92      404.36     68.75 o
   5  17   5      974.00      978.17    103.37 o
   6  17   5      169.26      194.59     61.25 o
  -6  18   5       20.55       60.94     41.18 o
  -5  18   5       95.65      113.28     36.16 o
  -4  18   5      483.10      551.25     60.97 o
  -3  18   5      958.94      912.82     78.86 o
  -2  18   5     1069.47     1088.09     80.65 o
  -1  18   5      736.34      604.46     65.90 o
   0  18   5      162.22      172.97     27.34 o
   1  18   5       98.09       95.24     23.30 o
   2  18   5     1697.77     1505.39     60.99 o
   3  18   5     4221.47     3851.44    121.61 o
   4  18   5      117.02      155.69     48.52 o
   5  18   5       74.80       72.88     43.50 o
  -5  19   5       17.35       72.42     35.63 o
  -4  19   5       56.60      104.99     32.13 o
  -3  19   5     2694.13     2481.38    124.31 o
  -2  19   5      418.65      427.61     62.97 o
  -1  19   5      838.45      743.61     85.09 o
   0  19   5     1523.22     1682.83     62.99 o
   1  19   5      427.66      458.05     40.62 o
   2  19   5       25.01       20.09     18.87 o
   3  19   5        0.72      -20.90     20.90 o
   4  19   5       22.14      167.40     51.24 o
   5  19   5      126.44      188.92     72.82 o
  -5  20   5       55.93       73.34     34.54 o
  -4  20   5      408.71      399.32     56.41 o
  -3  20   5        6.98      -16.10     20.65 o
  -2  20   5      812.75      800.24     80.66 o
  -1  20   5      224.92      224.44     70.20 o
   0  20   5        0.02       -5.64     18.02 o
   1  20   5      502.97      489.53     42.28 o
   2  20   5      961.42      973.89     62.02 o
   3  20   5       30.18       33.00     24.46 o
   4  20   5      188.68      215.61     58.73 o
   5  20   5       23.81       17.39     34.48 o
  -5  21   5      610.08      669.66     73.51 o
  -4  21   5      911.29      901.17     73.12 o
  -3  21   5      292.47      297.34     57.83 o
  -2  21   5       20.58        8.96     26.41 o
  -1  21   5       16.82       34.23     26.85 o
   0  21   5     1084.65     1119.43     83.81 o
   1  21   5     2766.14     2571.30     92.89 o
   2  21   5      623.99      580.12     55.97 o
   3  21   5      365.40      295.39     57.43 o
   4  21   5       41.15       33.92     57.78 o
   5  21   5      240.07      284.74     68.83 o
  -5  22   5      300.84      329.03     57.43 o
  -4  22   5      196.12      252.75     56.04 o
  -3  22   5      536.82      675.00    115.90 o
  -2  22   5      879.95      884.06     83.31 o
  -1  22   5      547.62      497.41     68.13 o
   0  22   5        2.30       24.21     25.48 o
   1  22   5      224.86      242.90     34.30 o
   2  22   5     1183.07     1097.90     68.64 o
   3  22   5     1191.56     1113.43     97.21 o
   4  22   5      237.03      332.51     71.12 o
   5  22   5      374.69      453.72     84.68 o
  -4  23   5        1.68       84.13     36.26 o
  -3  23   5       28.55       33.25     28.70 o
  -2  23   5      298.45      248.65     53.74 o
  -1  23   5       29.20       29.60     30.40 o
   0  23   5      210.58      224.81     50.99 o
   1  23   5       56.32       65.80     26.75 o
   2  23   5      267.53      303.26     46.99 o
   3  23   5        0.01       -7.45     27.28 o
   4  23   5        0.69      247.73     61.44 o
  -4  24   5      205.79      282.16     60.41 o
  -3  24   5      136.01      118.75     44.57 o
  -2  24   5       95.54       81.72     39.24 o
  -1  24   5      134.13      146.91     44.35 o
   0  24   5       38.08       77.04     34.67 o
   1  24   5      504.79      494.21     77.55 o
   2  24   5      564.63      572.34     59.71 o
   3  24   5      173.42      174.85     53.94 o
   4  24   5       98.92       -0.82     49.54 o
  -4  25   5      494.95      500.62     78.05 o
  -3  25   5       23.10       64.37     34.47 o
  -2  25   5      170.79      115.69     42.52 o
  -1  25   5      385.32      313.41     60.88 o
   0  25   5     2185.79     2450.71    133.00 o
   1  25   5      597.51      574.56     75.70 o
   2  25   5      129.08      143.44     38.49 o
   3  25   5       93.50       95.49     44.96 o
   4  25   5      180.51      192.26     76.99 o
  -4  26   5      208.82      251.14     58.33 o
  -3  26   5      797.54      888.34    150.44 o
  -2  26   5      867.82      843.42     94.97 o
  -1  26   5        3.08       11.60     23.47 o
   0  26   5       92.70      126.61     44.19 o
   1  26   5       81.48       92.02     42.23 o
   2  26   5      150.19      193.50     47.36 o
   3  26   5      424.10      372.30     71.07 o
  -3  27   5        5.45       15.07     24.55 o
  -2  27   5      371.87      347.39     65.62 o
  -1  27   5      162.64      131.33     44.10 o
   0  27   5       74.01      125.69     47.08 o
   1  27   5        1.10       20.07     43.68 o
   2  27   5        6.16       54.57     35.48 o
   3  27   5       39.05       57.38     36.49 o
  -3  28   5      144.38      149.36     46.04 o
  -2  28   5      166.31      155.62     48.96 o
  -1  28   5      249.07      262.35     57.05 o
   0  28   5        4.91       -1.02     28.25 o
   1  28   5      234.33      202.86     55.66 o
   2  28   5      226.78      222.17     59.45 o
   3  28   5      114.31       95.37     43.35 o
  -2  29   5      181.50      151.75    105.94 o
  -1  29   5      983.56     1061.56     99.95 o
   0  29   5     1339.40     1604.03    118.46 o
   1  29   5      960.63      993.87    103.08 o
   2  29   5        2.15      -23.67     23.67 o
  -1  30   5       46.01       69.60     35.80 o
   0  30   5        9.11       42.66     34.22 o
   1  30   5       18.01       15.72     30.32 o
  -7   0   6      219.64      227.25     76.40 o
  -6   0   6      505.89      532.09    104.52 o
  -5   0   6     1984.38     1761.14     98.24 o
  -4   0   6     1659.49     1445.52    183.76 o
  -3   0   6    18352.99    18068.50    692.35 o
  -2   0   6     6107.96     5849.97    142.90 o
  -1   0   6     5060.93     4846.78     68.85 o
   0   0   6     1540.20     2018.81    129.70 o
   1   0   6        1.84       23.29     12.92 o
   2   0   6     6327.92     6143.90    148.35 o
   3   0   6     1623.19     1235.48    106.61 o
   4   0   6     1395.50     1387.23    120.64 o
   5   0   6        5.12        1.12     38.50 o
   6   0   6        4.96       11.86     30.44 o
   7   0   6      728.67      747.04    137.35 o
  -7   1   6       33.12       67.93     33.17 o
  -6   1   6      173.38      288.64     59.79 o
  -5   1   6       98.88      110.47     22.35 o
  -4   1   6     1373.57     1331.82     55.49 o
  -3   1   6     1064.02      982.14     50.52 o
  -2   1   6       42.81       44.02     12.45 o
  -1   1   6      481.51      459.91     29.87 o
   0   1   6      354.62      320.48     23.93 o
   1   1   6      894.36      812.24     30.80 o
   2   1   6     1985.55     1917.95     47.48 o
   3   1   6       32.75       48.96     26.94 o
   4   1   6      105.48      739.43     91.77 o
   5   1   6        4.33       -9.52     19.44 o
   6   1   6     1115.17      999.65     76.35 o
   7   1   6      222.84      220.86     46.58 o
  -7   2   6        0.03       -4.72     26.00 o
  -6   2   6      343.14      349.22     64.80 o
  -5   2   6      338.14      406.38     39.26 o
  -3   2   6      613.50      629.33     44.73 o
  -2   2   6      133.21      170.91     17.79 o
  -1   2   6      456.86      449.84     63.17 o
   0   2   6     2766.37     3401.79     63.18 o
   1   2   6     3912.65     3947.55     63.44 o
   2   2   6      125.16      127.67     13.41 o
   3   2   6      212.24      251.03     33.67 o
   4   2   6       94.18      120.28     28.98 o
   5   2   6      504.26      508.26     55.60 o
   6   2   6        0.25       11.57     24.80 o
   7   2   6       75.02       64.09     33.03 o
  -7   3   6        8.12       -9.84     32.71 o
  -6   3   6      299.79      312.81     90.20 o
  -5   3   6      390.41      425.17     40.75 o
  -4   3   6     1316.89     1556.00     71.30 o
  -3   3   6     1585.11     1483.85     63.39 o
  -2   3   6       27.86       24.05     10.60 o
  -1   3   6     5319.68     5516.71    348.57 o
   0   3   6      790.48      752.05     32.23 o
   1   3   6    11343.44    11195.82     96.81 o
   2   3   6     2161.32     2084.83     43.97 o
   3   3   6      729.55      632.19     46.85 o
   4   3   6      292.56      782.57     63.35 o
   5   3   6      820.81      876.96     68.64 o
   6   3   6      686.01      742.22     70.39 o
   7   3   6        5.69       24.89     31.94 o
  -7   4   6      172.39      215.82     54.11 o
  -6   4   6     2452.37     2575.49    195.17 o
  -5   4   6        1.08        4.56     19.51 o
  -4   4   6      289.75      338.01     40.67 o
  -3   4   6      934.36      850.63     48.68 o
  -2   4   6     8729.84     8547.12    110.43 o
  -1   4   6     7545.73     7322.12    216.51 o
   0   4   6      376.18      457.88     30.79 o
   1   4   6     6802.51     6830.79    102.62 o
   2   4   6     1647.05     1498.26     36.94 o
   3   4   6     2953.01     2732.73     86.68 o
   4   4   6     2978.97     3036.29    101.55 o
   5   4   6      502.53      569.78     58.25 o
   6   4   6       15.49       -0.32     23.87 o
   7   4   6      232.76      318.29     69.33 o
  -7   5   6      285.09      277.07     62.94 o
  -6   5   6      448.20      400.13     65.81 o
  -5   5   6       71.28       98.78     52.67 o
  -4   5   6      666.45      721.16     53.23 o
  -3   5   6      654.09      673.10     44.94 o
  -2   5   6      847.90      935.71     33.03 o
  -1   5   6     4425.42     4388.53     74.60 o
   0   5   6     2190.13     2518.09     56.74 o
   1   5   6       42.75       30.89     11.75 o
   2   5   6     1680.61     1606.51     39.33 o
   3   5   6      308.96      273.22     25.60 o
   4   5   6      949.61     1749.01     78.99 o
   5   5   6      580.82      683.31     62.80 o
   6   5   6      858.14      778.26     94.68 o
   7   5   6      121.38      130.03     51.12 o
  -7   6   6       89.37      115.42     72.97 o
  -6   6   6      305.32      208.75     50.57 o
  -5   6   6      221.85      279.61     41.63 o
  -4   6   6      241.76      778.59     95.42 o
  -3   6   6      270.17      274.91     34.52 o
  -2   6   6     4223.95     4432.09    109.76 o
  -1   6   6      189.96      189.51     26.27 o
   0   6   6       86.06      107.93     17.41 o
   1   6   6     4294.07     4251.86     74.05 o
   2   6   6     1039.05     1110.84     34.99 o
   3   6   6      705.16      689.96     36.73 o
   4   6   6      311.51      312.03     44.21 o
   5   6   6        7.40       -0.24     21.63 o
   6   6   6        7.28        8.96     28.68 o
   7   6   6       68.16       47.91     38.40 o
  -7   7   6       92.11       21.64     53.42 o
  -6   7   6      316.14      409.17     68.63 o
  -5   7   6     3031.84     3096.79    141.47 o
  -4   7   6     2459.63     2421.10     88.97 o
  -3   7   6     1585.56     1531.63     66.43 o
  -2   7   6      281.40      291.25     20.86 o
  -1   7   6      111.49      184.42     27.14 o
   0   7   6     3484.74     3909.61     79.95 o
   1   7   6     2293.34     1991.67     46.13 o
   2   7   6     2588.03     2492.61     52.33 o
   3   7   6     1246.94     1178.61     47.57 o
   4   7   6      132.91      310.06     43.41 o
   5   7   6      840.26     1006.17     71.38 o
   6   7   6     1065.20     1138.00    108.35 o
  -7   8   6      668.83      831.04    146.60 o
  -6   8   6       72.86      116.04     42.70 o
  -5   8   6       24.48       14.43     20.17 o
  -4   8   6        3.01      -15.28     15.40 o
  -3   8   6     2348.92     2359.15     82.42 o
  -2   8   6     4865.83     4717.36    138.04 o
  -1   8   6     9210.93     9018.53    109.01 o
   0   8   6       76.54      130.98     19.67 o
   1   8   6       95.46      116.30     21.27 o
   2   8   6     4162.45     3767.21     65.80 o
   3   8   6     6240.24     5713.76    167.96 o
   4   8   6     1385.41     1229.58     69.45 o
   5   8   6      615.76      636.88     61.97 o
   6   8   6        8.83       17.71     33.60 o
  -7   9   6       83.10      119.52     71.70 o
  -6   9   6      848.67      766.08     86.84 o
  -5   9   6        9.96       76.10     48.64 o
  -4   9   6     1366.14     1405.42     71.35 o
  -3   9   6        2.54       11.09     17.38 o
  -2   9   6      978.55     1130.19     33.43 o
  -1   9   6      871.88      742.99     34.27 o
   0   9   6     1307.29     1416.78     47.04 o
   1   9   6     2384.39     2315.49     52.49 o
   2   9   6      325.59      277.75     23.62 o
   3   9   6      267.43      267.92     29.59 o
   4   9   6        1.98      292.38     45.58 o
   5   9   6      408.49      505.43     72.77 o
   6   9   6      652.24      620.75     87.43 o
  -6  10   6        3.38       23.43     30.89 o
  -4  10   6      283.01      335.67     43.49 o
  -3  10   6      362.40      368.50     42.36 o
  -2  10   6       24.17       43.07     16.74 o
  -1  10   6      601.81      550.17     31.31 o
   0  10   6      258.64      294.73     26.77 o
   1  10   6      836.85      860.33     34.86 o
   2  10   6      946.66      921.71     36.50 o
   3  10   6      970.38      946.14     57.71 o
   4  10   6        8.91       91.40     28.98 o
   5  10   6      172.03      163.74     47.64 o
   6  10   6        3.69      -34.41     36.89 o
  -6  11   6       76.32      131.74     50.99 o
  -5  11   6     1557.52     1495.59     80.17 o
  -4  11   6     2036.76     1898.81     84.34 o
  -3  11   6      356.87      378.66     43.70 o
  -2  11   6      334.53      372.44     34.51 o
  -1  11   6     4118.52     3993.77     80.07 o
   0  11   6     3380.62     3956.59    108.55 o
   1  11   6     2702.84     2367.38     56.36 o
   2  11   6      711.99      609.73     33.03 o
   3  11   6       30.94       49.70     19.72 o
   4  11   6        2.70      182.49     44.77 o
   5  11   6     1946.53     1865.00    198.90 o
   6  11   6      326.46      337.99     68.81 o
  -6  12   6      606.09      602.08     85.41 o
  -5  12   6       57.53       55.57     28.33 o
  -4  12   6      211.53      218.39     39.47 o
  -3  12   6     2861.23     2761.16    110.23 o
  -2  12   6      615.29      533.26     40.86 o
  -1  12   6     5150.73     4921.95     88.10 o
   0  12   6     3769.40     4190.50     84.07 o
   1  12   6      115.13       97.28     22.86 o
   2  12   6     5377.33     5204.29     87.03 o
   3  12   6     2515.18     2333.88     72.76 o
   4  12   6      149.37      337.51     47.01 o
   5  12   6      106.74      129.61     43.64 o
   6  12   6      241.51      178.22     55.73 o
  -6  13   6       32.93       11.72     28.77 o
  -5  13   6       14.29      103.18     58.64 o
  -4  13   6     2001.36     2153.29     92.58 o
  -3  13   6      555.47      493.94     50.11 o
  -2  13   6      101.03      101.45     38.83 o
  -1  13   6      195.94      200.29     24.08 o
   0  13   6        9.91       11.33     13.17 o
   1  13   6      882.89      762.49     40.65 o
   2  13   6     2024.84     1891.51     55.91 o
   3  13   6      303.64      284.96     34.62 o
   4  13   6       87.78       85.72     38.42 o
   5  13   6       13.59       56.13     35.41 o
   6  13   6       59.70       70.38     40.36 o
  -6  14   6       14.24       63.03     36.56 o
  -5  14   6      764.37      656.86     80.75 o
  -4  14   6        6.46       22.63     21.78 o
  -3  14   6      460.75      460.52     49.82 o
  -2  14   6      355.34      275.86     47.62 o
  -1  14   6     1254.53     1169.47     61.28 o
   0  14   6       35.66       35.68     15.63 o
   1  14   6       35.45       21.39     16.21 o
   2  14   6      186.68      228.97     26.38 o
   3  14   6      119.59       86.57     24.70 o
   4  14   6      808.08      745.05     83.24 o
   5  14   6        7.01        3.49     28.80 o
   6  14   6        4.04      -11.87     30.57 o
  -6  15   6      387.07      425.05     77.99 o
  -5  15   6      775.58      642.22     89.68 o
  -4  15   6       31.89       58.71     25.69 o
  -3  15   6       24.01       35.19     24.68 o
  -2  15   6       11.48       -1.51     24.06 o
  -1  15   6     2051.30     1819.06     76.80 o
   0  15   6    11313.07    13908.48    285.33 o
   1  15   6     1357.84     1172.07     51.53 o
   2  15   6     1540.48     1440.58     51.87 o
   3  15   6      683.87      673.51     47.57 o
   4  15   6       12.35       64.68     37.18 o
   5  15   6      417.48      483.88     79.38 o
   6  15   6      437.91      477.11     82.66 o
  -6  16   6      216.59      281.65     64.99 o
  -5  16   6       59.77       78.04     38.66 o
  -4  16   6       60.23       94.24     29.52 o
  -3  16   6     2488.11     2281.77     95.97 o
  -2  16   6     1457.93     1327.62     85.39 o
  -1  16   6     2113.69     1984.53     94.01 o
   0  16   6       20.67       40.19     17.28 o
   1  16   6       15.57       19.11     16.26 o
   2  16   6     1240.81     1151.87     48.26 o
   3  16   6      906.07      701.88     57.26 o
   4  16   6      530.22      607.07     88.00 o
   5  16   6      570.97      484.25     80.79 o
   6  16   6       17.40       -0.58     39.06 o
  -6  17   6      151.79      104.25     47.30 o
  -5  17   6      259.49      423.32     86.25 o
  -4  17   6      936.81      943.10     69.30 o
  -3  17   6       67.71       50.68     28.13 o
  -2  17   6      168.46      171.63     44.77 o
  -1  17   6        2.93       10.65     19.49 o
   0  17   6      465.45      533.11     39.99 o
   1  17   6     1580.91     1488.50     59.72 o
   2  17   6       41.13       46.12     19.97 o
   3  17   6       12.76        6.85     21.33 o
   4  17   6       25.38      162.23     49.15 o
   5  17   6      189.94      235.28     61.61 o
  -5  18   6      135.88      161.20     52.21 o
  -4  18   6      454.99      385.16     52.96 o
  -3  18   6     1222.98     1173.75     93.63 o
  -2  18   6      179.28      117.74     39.10 o
  -1  18   6     3013.10     2819.62    102.13 o
   0  18   6     2105.23     2357.61     73.74 o
   1  18   6      784.57      692.86     46.31 o
   2  18   6     1166.92     1059.75     53.67 o
   3  18   6      120.89      147.92     36.47 o
   4  18   6        1.81        7.15     31.52 o
   5  18   6      207.25      224.23     63.61 o
  -5  19   6     1195.25     1221.85    104.52 o
  -4  19   6     1038.59      963.21     77.17 o
  -3  19   6      900.15      755.27     80.47 o
  -2  19   6      879.71      813.34     90.05 o
  -1  19   6      138.07       89.12     35.23 o
   0  19   6     1399.19     1634.38     89.18 o
   1  19   6     1086.48     1013.55     52.52 o
   2  19   6     3228.56     3044.67     91.61 o
   3  19   6      568.55      554.07     57.78 o
   4  19   6       91.03       78.79     43.54 o
   5  19   6      274.38      291.57     68.94 o
  -5  20   6       36.81       48.89     38.63 o
  -4  20   6      178.72      153.05     38.36 o
  -3  20   6     1060.85     1003.08     84.76 o
  -2  20   6     4928.51     4604.97    274.29 o
  -1  20   6     1762.48     1710.36    102.21 o
   0  20   6        6.17       12.37     19.85 o
   1  20   6       29.93       13.63     18.00 o
   2  20   6     1509.44     1510.44     96.34 o
   3  20   6      683.13      672.62     64.53 o
   4  20   6      660.21      624.21     87.16 o
   5  20   6       10.70        8.15     33.59 o
  -5  21   6      167.54      153.07     54.58 o
  -4  21   6       63.56       83.07     38.93 o
  -3  21   6      161.17      202.88     51.62 o
  -2  21   6       23.43       22.14     26.67 o
  -1  21   6      313.10      271.46     53.97 o
   0  21   6        5.19       15.75     22.43 o
   1  21   6       38.34       46.72     21.17 o
   2  21   6      179.27      166.41     37.47 o
   3  21   6        7.77      -20.06     20.06 o
   4  21   6      159.83      348.29     70.76 o
   5  21   6       66.57      166.12     94.64 o
  -5  22   6       34.63       82.22     36.00 o
  -4  22   6      286.26      364.28     67.77 o
  -3  22   6        2.56       -3.18     21.03 o
  -2  22   6      209.39      285.19     57.89 o
  -1  22   6      784.80      799.15    126.23 o
   0  22   6        9.20       12.74     22.40 o
   1  22   6      236.05      248.32     36.21 o
   2  22   6      398.88      367.66     78.43 o
   3  22   6      668.51      594.24     77.02 o
   4  22   6      242.36      281.31     65.51 o
  -4  23   6     1745.08     1709.12    117.75 o
  -3  23   6       98.66       94.31     40.43 o
  -2  23   6      484.92      370.47     65.19 o
  -1  23   6       18.15       42.23     28.79 o
   0  23   6     1536.79     1654.84    107.54 o
   1  23   6     1985.32     1899.73    153.58 o
   2  23   6     1898.72     1788.32     88.49 o
   3  23   6      556.34      517.50     75.71 o
   4  23   6       72.59       82.65     46.70 o
  -4  24   6       25.59       60.34     64.91 o
  -3  24   6     1577.73     1404.36    106.65 o
  -2  24   6     1389.42     1325.76    101.59 o
  -1  24   6      145.27      138.58     48.20 o
   0  24   6      662.41      806.12    182.30 o
   1  24   6      192.29      160.39     48.94 o
   2  24   6     1859.77     1844.55     91.87 o
   3  24   6      956.87     1034.55     99.61 o
   4  24   6       51.94       48.12     52.22 o
  -4  25   6       75.46       84.74     39.43 o
  -3  25   6     1058.22      875.64     96.91 o
  -2  25   6      365.08      374.60     69.09 o
  -1  25   6      370.11      319.74     61.23 o
   0  25   6      281.34      343.64     65.16 o
   1  25   6      253.68      262.77     56.30 o
   2  25   6       42.65       74.28     30.95 o
   3  25   6        4.34       -8.39     34.23 o
   4  25   6       15.90       98.70     66.25 o
  -3  26   6      240.74      297.57     63.99 o
  -2  26   6      581.06      581.31     82.59 o
  -1  26   6      212.52      202.06     52.69 o
   0  26   6       82.15      101.65     43.63 o
   1  26   6       54.75       70.18     38.64 o
   2  26   6       52.02       46.08     36.69 o
   3  26   6        9.59        6.26     31.75 o
  -3  27   6      604.83      602.44     87.83 o
  -2  27   6        3.04      -20.86     20.86 o
  -1  27   6      401.97      429.67     70.13 o
   0  27   6      930.67     1137.60    102.42 o
   1  27   6     1167.09     1065.17     98.01 o
   2  27   6      264.27      264.35     59.30 o
   3  27   6       38.01       14.00     32.73 o
  -2  28   6      877.12      902.46    100.64 o
  -1  28   6      503.52      495.56     84.83 o
   0  28   6      247.70      326.86     67.01 o
   1  28   6      150.33      153.57     50.68 o
   2  28   6       45.81       55.06     55.73 o
  -2  29   6       12.20       16.13     28.78 o
  -1  29   6      236.45      230.33     54.31 o
   0  29   6       82.05      131.75     47.41 o
   1  29   6      111.95       98.59     45.00 o
   2  29   6       91.68       45.21     49.69 o
  -1  30   6      630.15      799.51     99.94 o
   0  30   6      269.26      339.96     69.99 o
   1  30   6      143.27      112.34     44.13 o
  -7   1   7       24.71       21.27     29.11 o
  -6   1   7      106.63      111.98     41.67 o
  -5   1   7       10.63       26.68     17.44 o
  -4   1   7     5170.46     4944.45    104.96 o
  -3   1   7     2370.51     2078.42     61.27 o
  -2   1   7     1772.29     1687.86     38.63 o
  -1   1   7      430.86      426.89     18.87 o
   0   1   7     1151.87     1343.68     44.15 o
   1   1   7     3667.13     3522.02     66.29 o
   2   1   7     2238.75     1918.70     45.74 o
   3   1   7     2774.20     2663.31    111.44 o
   4   1   7      451.38      674.76     70.95 o
   5   1   7       23.23       11.64     24.95 o
   6   1   7       91.45      159.93     34.15 o
   7   1   7      412.85      365.93     72.94 o
  -7   2   7      683.30      649.94     87.10 o
  -6   2   7      654.47      670.95     80.83 o
  -5   2   7      495.69      542.82     45.90 o
  -4   2   7      365.85      359.97     42.14 o
  -3   2   7       87.35       81.22     22.39 o
  -2   2   7    16390.59    16656.33    229.21 o
  -1   2   7     3425.54     3299.96     62.92 o
   0   2   7     3427.51     3834.23     72.37 o
   1   2   7     3517.39     3556.19     78.21 o
   2   2   7      991.43      980.80     31.16 o
   3   2   7     1450.69     1219.05     82.84 o
   4   2   7     1740.90     1779.82     80.48 o
   5   2   7     1207.87     1119.82     89.30 o
   6   2   7       43.71       24.44     24.74 o
  -7   3   7      263.89      313.48     64.52 o
  -6   3   7      258.20      327.73     62.67 o
  -5   3   7      181.35      275.19     41.20 o
  -4   3   7     2633.49     2676.36    121.00 o
  -3   3   7       13.00       34.07     17.71 o
  -2   3   7     1695.34     1608.18     43.79 o
  -1   3   7       31.83       35.07     25.52 o
   0   3   7     4213.41     4674.25    442.55 o
   1   3   7     6381.02     5965.53     77.88 o
   2   3   7      284.47      263.38     19.67 o
   3   3   7     1057.38     1064.72     58.49 o
   4   3   7      171.69      198.00     36.68 o
   5   3   7      124.38      106.22     31.35 o
   6   3   7      481.12      478.58     60.54 o
  -7   4   7        7.44        7.96     28.42 o
  -6   4   7      115.53       71.93     52.04 o
  -5   4   7      936.27      935.56     62.32 o
  -4   4   7      583.26     1075.44     61.69 o
  -3   4   7     1010.12      992.37     53.35 o
  -2   4   7       23.99       37.16     12.32 o
  -1   4   7     4829.20     5539.06    199.80 o
   0   4   7      382.36      450.05     28.02 o
   1   4   7     7891.07     8256.56     91.41 o
   2   4   7     3967.87     3897.69    124.98 o
   3   4   7       22.83       49.01     22.61 o
   4   4   7      468.93      463.23     50.68 o
   5   4   7       91.96       89.76     32.22 o
   6   4   7        9.02      -20.31     20.60 o
  -7   5   7        0.12      -10.56     33.16 o
  -6   5   7      197.17      329.61     88.78 o
  -5   5   7      963.61     1094.92     75.33 o
  -4   5   7     4684.32     4513.88    120.33 o
  -3   5   7     3686.81     3516.48     97.48 o
  -2   5   7      346.19      349.02     24.57 o
  -1   5   7     1523.81     1580.55     49.81 o
   0   5   7      673.02      731.06     35.09 o
   1   5   7       14.67       19.77     10.69 o
   2   5   7       75.58       63.62     13.52 o
   3   5   7     3261.84     3152.73     97.13 o
   4   5   7      231.32      410.11     48.60 o
   5   5   7       59.75       68.86     29.04 o
   6   5   7      689.15      660.53     87.58 o
  -7   6   7     1003.26      979.88    105.30 o
  -6   6   7      410.41      511.12     71.10 o
  -5   6   7        3.54       14.12     27.65 o
  -4   6   7        6.20       54.83     23.25 o
  -3   6   7     1860.08     1696.50     70.13 o
  -2   6   7     3387.00     3151.14     71.51 o
  -1   6   7     8965.55     8620.19    112.30 o
   0   6   7      998.17     1059.32     41.82 o
   1   6   7      468.59      549.56     46.35 o
   2   6   7     3882.15     4109.01     72.82 o
   3   6   7     1734.71     1404.96     67.81 o
   4   6   7     2355.82     2340.91     93.72 o
   5   6   7      855.88      840.37     67.54 o
   6   6   7      322.92      356.57    140.26 o
  -7   7   7      207.70      161.30     80.58 o
  -6   7   7      783.13      789.31     86.11 o
  -5   7   7     1092.18     1114.33     69.01 o
  -4   7   7      697.87      708.15     57.07 o
  -3   7   7      195.33      165.22     38.01 o
  -2   7   7      779.60      713.18     31.10 o
  -1   7   7        7.84       18.84     12.93 o
   0   7   7     4745.68     5505.98     91.11 o
   1   7   7      197.82      205.86     20.15 o
   2   7   7      490.44      546.17     30.09 o
   3   7   7      508.77      469.21     55.15 o
   4   7   7        4.66      280.61     40.93 o
   5   7   7      215.57      270.80     62.56 o
   6   7   7      525.28      557.35     83.48 o
  -6   8   7       17.85       45.00     30.91 o
  -5   8   7      355.52      407.69     51.05 o
  -4   8   7       23.98      224.59     44.42 o
  -3   8   7      223.95      188.45     33.19 o
  -2   8   7       40.27       50.06     13.40 o
  -1   8   7      728.95      721.75     36.25 o
   0   8   7      264.91      360.05     28.66 o
   1   8   7      196.27      237.65     21.72 o
   2   8   7      319.20      379.73     26.56 o
   3   8   7        4.07       12.38     19.87 o
   4   8   7      195.02      286.44     43.32 o
   5   8   7       19.90       19.12     23.49 o
   6   8   7       10.45       22.68     32.52 o
  -6   9   7      351.34      346.57     66.40 o
  -5   9   7     1378.82     1453.56     79.46 o
  -4   9   7     1762.87     1762.31     81.23 o
  -3   9   7     1044.35      866.72     58.57 o
  -2   9   7        4.74       28.32     15.10 o
  -1   9   7     1010.82     1243.62     83.74 o
   0   9   7     3342.22     3847.02     79.38 o
   1   9   7     3686.86     3513.20     66.32 o
   2   9   7     1501.48     1387.81     44.10 o
   3   9   7      595.84      532.26     47.19 o
   4   9   7      627.78      592.63     57.49 o
   5   9   7      377.44      398.96     67.67 o
   6   9   7       82.22       62.54     39.79 o
  -6  10   7     1134.51     1107.39     99.12 o
  -5  10   7      805.66      655.77     62.09 o
  -4  10   7      518.40      482.31     51.61 o
  -3  10   7     1249.04     1174.35     63.59 o
  -2  10   7     1314.17     1080.00     49.87 o
  -1  10   7     3361.18     3220.76     72.81 o
   0  10   7     4323.81     4953.04     91.41 o
   1  10   7      875.87      773.51     38.10 o
   2  10   7      239.92      296.73     25.58 o
   3  10   7     3091.30     2781.71     79.60 o
   4  10   7     1315.61     1674.89     83.24 o
   5  10   7      162.97      135.34     47.07 o
   6  10   7       40.24       95.98     46.43 o
  -6  11   7      248.17      244.17     56.29 o
  -5  11   7      456.82      558.42     58.50 o
  -4  11   7     1006.65     1022.41     65.76 o
  -3  11   7     1113.29      890.16     57.80 o
  -2  11   7        0.59        6.78     14.94 o
  -1  11   7      335.90      340.76     29.82 o
   0  11   7       39.74       51.32     17.16 o
   1  11   7     2831.42     2542.38     68.65 o
   2  11   7     2583.82     2399.29     60.10 o
   3  11   7        7.16       21.69     17.08 o
   4  11   7      118.74      146.32     34.86 o
   5  11   7      904.22      757.56    104.64 o
   6  11   7       23.43       22.10     34.35 o
  -6  12   7       84.69       40.67     68.08 o
  -5  12   7      621.08      640.02     63.12 o
  -4  12   7      631.62      584.73     57.92 o
  -3  12   7      214.84      232.59     38.34 o
  -2  12   7      730.86      578.74     50.66 o
  -1  12   7     1671.57     1534.45     53.13 o
   0  12   7      417.24      423.01     33.99 o
   1  12   7      297.78      372.60     33.07 o
   2  12   7     1240.76     1255.68     46.36 o
   3  12   7      345.04      359.70     37.40 o
   4  12   7     1165.54     1092.48     69.61 o
   5  12   7      377.33      314.42     62.61 o
   6  12   7      225.48      210.38     64.42 o
  -6  13   7      271.81      299.17     66.12 o
  -5  13   7      185.95      258.46     45.83 o
  -4  13   7       33.04       68.36     27.35 o
  -3  13   7     3565.90     3254.03    107.69 o
  -2  13   7       79.65       85.47     25.97 o
  -1  13   7      386.92      330.35     30.71 o
   0  13   7     1877.04     2142.04     65.31 o
   1  13   7     3083.00     2985.24     77.80 o
   2  13   7     2805.83     2547.57     65.46 o
   3  13   7      295.05      238.87     33.30 o
   4  13   7     1046.73     1093.97     90.29 o
   5  13   7       37.57       16.09     32.57 o
   6  13   7      518.09      524.30     85.61 o
  -6  14   7      850.04      858.39     99.54 o
  -5  14   7      291.13      291.16     46.60 o
  -4  14   7      141.75      236.02     41.50 o
  -3  14   7     1839.53     1780.22     83.21 o
  -2  14   7     1276.35     1166.57     65.67 o
  -1  14   7     5832.44     5203.00    128.45 o
   0  14   7     5717.60     6740.15    191.85 o
   1  14   7      940.83     1006.77     48.97 o
   2  14   7      541.10      522.25     35.72 o
   3  14   7     2924.39     2486.28    103.92 o
   4  14   7     2845.68     2835.24    139.33 o
   5  14   7      496.79      516.20    130.45 o
   6  14   7        8.20       18.64     34.40 o
  -6  15   7       42.94       83.36     43.21 o
  -5  15   7      361.38      360.68     52.53 o
  -4  15   7      247.58      211.38     40.99 o
  -3  15   7      441.29      470.02     52.66 o
  -2  15   7      106.16       71.18     33.18 o
  -1  15   7       45.47       26.09     19.58 o
   0  15   7      148.48      164.15     26.49 o
   1  15   7       52.97       41.64     18.67 o
   2  15   7      758.18      719.58     40.88 o
   3  15   7       30.41       25.23     19.63 o
   4  15   7      110.31      143.87     46.38 o
   5  15   7       65.21       69.17     42.03 o
   6  15   7        6.80       -0.53     31.63 o
  -6  16   7      286.65      304.17     68.79 o
  -5  16   7       67.59       81.97     32.42 o
  -4  16   7      141.47      182.57     38.81 o
  -3  16   7        3.98      -12.03     23.24 o
  -2  16   7      280.23      284.05     53.78 o
  -1  16   7      551.01      540.75     51.90 o
   0  16   7      371.02      434.51     38.05 o
   1  16   7      169.48      182.89     28.65 o
   2  16   7      215.79      196.86     27.09 o
   3  16   7      285.28      274.72     37.15 o
   4  16   7      195.87      138.83     50.35 o
   5  16   7      122.27      165.63     55.99 o
  -5  17   7      585.34      602.58     65.67 o
  -4  17   7      946.43      984.34     71.35 o
  -3  17   7      521.15      562.12     71.22 o
  -2  17   7      183.37      194.51     45.58 o
  -1  17   7      199.10      191.42     36.82 o
   0  17   7     3952.05     4612.05    137.59 o
   1  17   7     1935.61     1810.31     67.98 o
   2  17   7     3309.56     3098.87    114.10 o
   3  17   7       14.28       31.84     23.34 o
   4  17   7        0.94       36.86     37.61 o
   5  17   7      660.33      674.68     93.06 o
  -5  18   7       56.73       93.75     46.30 o
  -4  18   7       61.26       40.63     26.79 o
  -3  18   7      169.98      196.66     49.16 o
  -2  18   7      287.35      212.42     48.37 o
  -1  18   7     4135.14     3804.41    120.47 o
   0  18   7     2915.16     3217.28    108.02 o
   1  18   7      565.97      590.61     45.36 o
   2  18   7        2.80       -8.30     16.22 o
   3  18   7     1236.71     1099.33     70.11 o
   4  18   7      604.81      716.53     88.18 o
   5  18   7      343.83      297.40     69.22 o
  -5  19   7       92.88      101.56     44.44 o
  -4  19   7       41.75       85.58     32.13 o
  -3  19   7      511.97      453.12     69.40 o
  -2  19   7       30.18       28.61     40.40 o
  -1  19   7      713.02      623.49     59.24 o
   0  19   7     1236.37     1350.69     74.32 o
   1  19   7     1079.42     1019.09     54.34 o
   2  19   7      244.25      273.99     36.50 o
   3  19   7        3.57       -7.94     21.68 o
   4  19   7      272.53      393.33     73.47 o
   5  19   7       61.77       92.22     47.70 o
  -5  20   7        5.96        3.30     34.06 o
  -4  20   7       32.78      100.38     40.83 o
  -3  20   7      670.21      808.93     87.18 o
  -2  20   7       12.80       28.63     27.15 o
  -1  20   7      159.76      125.97     33.51 o
   0  20   7       37.91       38.92     25.25 o
   1  20   7        7.87      -10.27     16.51 o
   2  20   7      178.73      167.39     31.67 o
   3  20   7     1138.51     1086.53     74.33 o
   4  20   7       97.91      143.71     53.20 o
   5  20   7       21.85       69.66     41.68 o
  -5  21   7     1490.88     1562.34    174.09 o
  -4  21   7     1084.32     1079.33     97.09 o
  -3  21   7     1754.59     1472.30    105.43 o
  -2  21   7       64.84       46.29     28.72 o
  -1  21   7       93.21       87.72     41.59 o
   0  21   7      186.62      236.00     42.28 o
   1  21   7     1642.42     1559.17     69.12 o
   2  21   7     1151.85     1038.74     68.08 o
   3  21   7      898.17      934.45     89.50 o
   4  21   7       19.55       40.71     36.99 o
  -4  22   7      114.71      148.32     47.39 o
  -3  22   7      262.20      286.48     62.30 o
  -2  22   7      320.02      267.48     54.41 o
  -1  22   7      523.48      489.76     70.58 o
   0  22   7      544.43      693.46     63.86 o
   1  22   7       10.41       19.86     23.60 o
   2  22   7      675.12      544.60     57.95 o
   3  22   7      198.86      179.82     52.01 o
   4  22   7      394.20      388.51     74.71 o
  -4  23   7      185.87      259.33     59.42 o
  -3  23   7      317.70      353.12     70.09 o
  -2  23   7       55.51       42.53     33.75 o
  -1  23   7      335.74      316.42     84.90 o
   0  23   7       18.08       19.50     24.83 o
   1  23   7       84.32      150.59     36.19 o
   2  23   7      399.95      371.72     51.41 o
   3  23   7       52.60       73.86     42.96 o
   4  23   7       27.44      309.52    106.95 o
  -4  24   7       63.47       27.61     32.56 o
  -3  24   7      181.00      221.80     55.78 o
  -2  24   7      226.17      222.99     52.25 o
  -1  24   7      570.52      504.30     73.83 o
   0  24   7      266.16      336.93     50.35 o
   1  24   7      459.14      500.83     58.36 o
   2  24   7      147.80      172.92     41.81 o
   3  24   7      715.58      738.39     89.41 o
   4  24   7      507.18      521.28    122.50 o
  -4  25   7     1053.40     1264.06    146.01 o
  -3  25   7       39.17      108.98     43.35 o
  -2  25   7      189.49      156.07     45.36 o
  -1  25   7       54.54       25.51     32.71 o
   0  25   7      903.30      932.90     94.82 o
   1  25   7      494.03      613.74     94.64 o
   2  25   7      712.98      667.50    119.97 o
   3  25   7      204.99      182.14     54.33 o
  -3  26   7      195.05      256.91     60.90 o
  -2  26   7     1374.14     1291.97    103.07 o
  -1  26   7      288.05      299.79     97.51 o
   0  26   7       21.89       17.53     29.95 o
   1  26   7      303.01      339.83     66.01 o
   2  26   7      773.00      788.82    128.77 o
   3  26   7      487.79      508.64     79.73 o
  -3  27   7      115.47      144.82     47.71 o
  -2  27   7       10.29       12.46     25.84 o
  -1  27   7       59.73       51.20     28.29 o
   0  27   7       77.63      112.68     43.56 o
   1  27   7      252.11      230.95     57.19 o
   2  27   7       58.43       79.53     57.22 o
  -2  28   7      236.76      255.51     59.54 o
  -1  28   7      487.71      471.16     75.98 o
   0  28   7      564.55      736.49     94.48 o
   1  28   7      123.06      139.92     47.62 o
   2  28   7       70.73      118.85     61.85 o
  -1  29   7      283.55      302.21     97.21 o
   0  29   7     1062.07     1263.33    120.60 o
   1  29   7     1218.51     1240.34    110.33 o
  -6   0   8      871.46      724.73    119.30 o
  -5   0   8      107.47      138.80     41.64 o
  -4   0   8      926.84      947.21     70.08 o
  -3   0   8     1164.75     1063.78     52.54 o
  -2   0   8     3744.42     3650.16     80.07 o
  -1   0   8    17431.87    17620.16    324.20 o
   0   0   8      206.40      133.72     28.33 o
   1   0   8     4204.04     5244.20    437.08 o
   2   0   8       69.30       59.39     38.72 o
   3   0   8     2054.28     1701.18    134.14 o
   4   0   8     2910.58     3001.87    186.14 o
   5   0   8     3360.40     3019.70    199.05 o
   6   0   8      191.34      161.21     49.47 o
  -6   1   8      113.91      145.36     45.96 o
  -5   1   8       35.28       36.25     20.22 o
  -4   1   8     1680.20     1583.09     62.44 o
  -3   1   8     2749.87     2560.83     54.96 o
  -2   1   8      137.35      139.10     15.48 o
   0   1   8      390.79      583.37     33.26 o
   1   1   8     2830.68     2646.98     51.32 o
   2   1   8      945.56      799.50     34.35 o
   3   1   8      500.19      518.81     62.52 o
   4   1   8     1542.42     1405.20     94.77 o
   5   1   8       10.64       24.07     23.56 o
   6   1   8       88.03      114.44     31.71 o
  -6   2   8       15.72       25.16     31.39 o
  -5   2   8      318.60      418.93     42.93 o
  -4   2   8      263.83      513.44     81.28 o
  -3   2   8      191.79      232.49     21.65 o
  -2   2   8      690.32      675.36     26.56 o
  -1   2   8      189.04      168.46     23.08 o
   0   2   8      786.00     1044.59     42.51 o
   1   2   8       43.99       58.68     12.86 o
   2   2   8      161.45      175.97     18.09 o
   3   2   8     1592.50     1408.25     67.54 o
   4   2   8       54.09      127.73     32.15 o
   5   2   8      182.25      245.18     44.85 o
   6   2   8       41.51       58.81     32.01 o
  -7   3   8      206.42      270.22     94.23 o
  -6   3   8      362.48      394.01     67.99 o
  -5   3   8       11.28       -1.50     16.10 o
  -4   3   8      306.01      338.11     43.34 o
  -3   3   8     4685.32     4448.41     80.27 o
  -2   3   8     9884.13     9616.00    107.66 o
  -1   3   8       21.48        8.95     22.23 o
   0   3   8     7516.63     9130.99    118.58 o
   1   3   8     7251.97     6750.80     86.80 o
   2   3   8     3200.55     3016.76     57.32 o
   3   3   8     1629.32     1565.11     71.93 o
   4   3   8     2276.35     2137.62     90.37 o
   5   3   8       22.99       21.97     25.22 o
   6   3   8      317.53      298.73     53.16 o
  -7   4   8      278.30      314.54    100.50 o
  -6   4   8      923.58      881.68     90.27 o
  -5   4   8      259.11      377.63     49.79 o
  -4   4   8      114.41      198.66     35.46 o
  -3   4   8      512.95      468.38     30.98 o
  -2   4   8     5782.25     5806.09     84.93 o
  -1   4   8      980.37      835.47     39.67 o
   0   4   8    10746.18    13498.94    145.08 o
   1   4   8       64.05       55.19     13.16 o
   2   4   8      604.99      525.75     30.30 o
   3   4   8      122.33       91.11     27.84 o
   4   4   8     2613.25     2702.77    101.41 o
   5   4   8     1173.59     1106.41     73.53 o
   6   4   8      112.37      152.55     41.79 o
  -6   5   8      273.83      332.43     63.55 o
  -5   5   8       22.03       17.55     22.61 o
  -4   5   8     1451.87     1431.49     72.23 o
  -3   5   8      530.04      522.27     40.05 o
  -2   5   8        3.37       12.05     11.47 o
  -1   5   8     3591.23     3932.38    160.69 o
   0   5   8      511.59      607.04     49.66 o
   1   5   8     5891.51     5560.91     77.54 o
   2   5   8     1085.24      962.33     35.24 o
   3   5   8     1077.79      989.03     59.61 o
   4   5   8      331.27      468.56     52.78 o
   5   5   8       91.67      151.85     38.47 o
   6   5   8      474.96      393.83     58.52 o
  -6   6   8        5.55       15.44     35.14 o
  -5   6   8      185.48      231.60     44.13 o
  -3   6   8        5.53       20.90     17.29 o
  -2   6   8       79.32      100.07     17.51 o
  -1   6   8      135.50      183.14     27.71 o
   0   6   8        2.00       -0.63     13.53 o
   1   6   8      322.00      404.04     26.03 o
   2   6   8      209.79      186.43     20.30 o
   3   6   8       13.35       20.77     23.82 o
   4   6   8      535.50      703.46     61.09 o
   5   6   8       76.29      158.67     48.09 o
   6   6   8        0.86       17.80     29.64 o
  -6   7   8       95.79      125.64     42.10 o
  -5   7   8      297.35      364.84     48.73 o
  -4   7   8     1865.37     1708.10     97.80 o
  -3   7   8     4692.01     4312.12    112.79 o
  -2   7   8     4353.29     4312.26     84.10 o
  -1   7   8        1.65        0.73     11.33 o
   0   7   8      861.85      981.12     43.27 o
   1   7   8     1442.85     1182.86     39.62 o
   2   7   8     4307.68     4008.77     71.63 o
   3   7   8     1197.82     1159.12     64.74 o
   4   7   8      467.37      675.19     60.04 o
   5   7   8        9.23       -1.63     22.02 o
   6   7   8      299.42      281.13     64.38 o
  -6   8   8      282.76      288.64     60.24 o
  -5   8   8      398.38      438.35     54.31 o
  -4   8   8      764.44      819.40     61.03 o
  -3   8   8      192.23      180.24     34.06 o
  -2   8   8     2957.21     2649.63     60.06 o
  -1   8   8     2141.41     1795.21     57.49 o
   0   8   8     4932.71     5880.28    101.02 o
   1   8   8      393.18      330.84     25.52 o
   2   8   8      139.26      113.28     18.61 o
   3   8   8      519.92      486.83     49.66 o
   4   8   8      425.07      532.05     55.47 o
   5   8   8     1699.03     1827.33     93.68 o
   6   8   8      569.94      492.68     98.74 o
  -6   9   8      104.02      123.82     38.43 o
  -5   9   8      429.59      493.27     56.03 o
  -4   9   8      227.84      320.57     43.94 o
  -3   9   8     1676.16     1600.42     73.85 o
  -2   9   8       33.45       40.11     18.26 o
  -1   9   8      320.98      320.97     46.98 o
   0   9   8        1.65       16.98     14.14 o
   1   9   8     5927.05     5934.29    117.39 o
   2   9   8     1627.63     1463.30     48.84 o
   3   9   8     1501.60     1450.97    124.44 o
   4   9   8        0.54      114.46     33.11 o
   5   9   8        2.20        9.32     24.95 o
   6   9   8      122.88      160.20     52.69 o
  -6  10   8       71.01       29.72     27.12 o
  -5  10   8       60.65       79.09     29.64 o
  -4  10   8     1502.50     1640.22     81.54 o
  -3  10   8     1200.77     1207.82     90.58 o
  -2  10   8      725.75      716.42     51.96 o
  -1  10   8      184.58      175.11     25.07 o
   0  10   8      236.90      233.82     27.82 o
   1  10   8       93.80       95.99     18.77 o
   2  10   8      348.85      299.95     27.09 o
   3  10   8        4.60        1.06     21.72 o
   4  10   8      125.06      152.50     36.47 o
   5  10   8       14.44       35.43     35.54 o
   6  10   8      477.19      380.12     73.00 o
  -6  11   8        0.57      -11.88     24.13 o
  -5  11   8      970.15      956.88     72.21 o
  -4  11   8      375.84      465.92     53.00 o
  -3  11   8     2359.68     2109.95     87.33 o
  -2  11   8      415.08      360.07     43.58 o
  -1  11   8        4.47       25.34     15.55 o
   0  11   8      772.54      885.66     43.76 o
   1  11   8     1274.86     1207.08     50.80 o
   2  11   8     2201.42     2005.23     57.26 o
   3  11   8      811.03      779.14     59.74 o
   4  11   8       34.59      158.85     36.11 o
   5  11   8     1335.73     1193.09     97.25 o
   6  11   8      121.63      115.40     48.04 o
  -6  12   8      678.34      731.31     73.22 o
  -5  12   8      745.42      793.35     69.54 o
  -4  12   8      183.20      312.79     46.06 o
  -3  12   8       18.38       12.13     21.50 o
  -2  12   8     4890.36     4692.74    126.48 o
  -1  12   8      592.19      492.29     36.68 o
   0  12   8     4096.64     4871.82     98.64 o
   1  12   8      798.71      768.44     42.87 o
   2  12   8      484.93      490.11     34.58 o
   3  12   8     1448.72     1254.69     70.09 o
   4  12   8     1609.72     1610.82     84.91 o
   5  12   8      121.47      166.37     51.47 o
   6  12   8      578.13      565.80     88.39 o
  -6  13   8        0.02      -15.36     27.22 o
  -5  13   8        4.59       31.59     24.97 o
  -4  13   8      603.96      649.50     61.60 o
  -3  13   8     1355.85     1263.47     71.83 o
  -2  13   8      138.25      162.82     33.49 o
  -1  13   8       48.89       36.96     20.98 o
   0  13   8      567.19      603.40     45.07 o
   1  13   8     1080.74     1011.67     49.01 o
   2  13   8     1686.95     1523.86     53.20 o
   3  13   8      695.47      662.66     47.52 o
   4  13   8        0.75       63.35     30.84 o
   5  13   8       19.94       67.72     38.24 o
   6  13   8       82.84       65.87     43.02 o
  -6  14   8      490.60      489.46     64.82 o
  -5  14   8        5.95       57.02     27.68 o
  -4  14   8      423.68     1068.05    143.31 o
  -3  14   8       16.53       46.10     25.19 o
  -2  14   8      755.07      711.08     59.42 o
  -1  14   8     2482.70     2262.96     89.20 o
   0  14   8      431.44      477.40     38.66 o
   1  14   8       10.61       30.35     17.99 o
   2  14   8      301.77      318.06     30.97 o
   3  14   8       61.69       65.25     22.50 o
   4  14   8      503.51      680.88     81.06 o
   5  14   8       33.56       50.63     37.86 o
  -6  15   8       23.43       69.86     34.73 o
  -5  15   8      781.67      795.42     72.99 o
  -4  15   8      288.91      352.41     50.30 o
  -3  15   8      530.73      575.90     73.71 o
  -2  15   8      262.46      271.73     43.11 o
  -1  15   8      110.51      116.63     29.98 o
   0  15   8     1024.62     1156.61     53.74 o
   1  15   8     5601.65     5157.27    108.88 o
   2  15   8     1716.46     1543.57     55.47 o
   3  15   8      591.67      595.84     48.46 o
   4  15   8      215.80      231.22     56.95 o
   5  15   8      282.39      251.47     62.18 o
  -5  16   8       90.17      137.52     37.32 o
  -4  16   8       21.62       38.45     24.91 o
  -3  16   8      840.94      846.17     83.86 o
  -2  16   8     2795.25     2686.20    103.58 o
  -1  16   8     1604.80     1441.59     75.34 o
   0  16   8     1287.54     1551.13     61.47 o
   1  16   8      635.51      635.69     45.99 o
   2  16   8       19.49       16.41     16.67 o
   3  16   8      596.68      593.66     49.48 o
   4  16   8      903.10      940.93     96.92 o
   5  16   8      499.15      517.74     85.33 o
  -5  17   8       27.27       80.04     33.11 o
  -4  17   8      148.78      178.42     40.70 o
  -3  17   8      235.44      182.33     51.81 o
  -2  17   8       79.90       66.75     32.01 o
  -1  17   8      163.32      151.82     35.58 o
   0  17   8      106.79      136.32     33.24 o
   1  17   8     1959.96     1764.82     68.39 o
   2  17   8      454.51      426.61     40.72 o
   3  17   8        7.88       -0.40     20.04 o
   4  17   8      175.50      220.07     56.41 o
   5  17   8       14.23       30.42     37.50 o
  -5  18   8      131.59      145.93     37.90 o
  -4  18   8      109.57      215.29     42.66 o
  -3  18   8     1134.15      998.52     86.01 o
  -2  18   8       24.28        2.00     20.52 o
  -1  18   8      312.13      278.00     44.63 o
   0  18   8      149.18      160.12     35.62 o
   1  18   8      695.53      749.35     51.26 o
   2  18   8      217.32      235.70     34.71 o
   3  18   8      364.53      390.16     52.03 o
   4  18   8      703.38      751.30     90.76 o
   5  18   8       20.68       20.56     71.92 o
  -5  19   8      316.00      249.88     50.21 o
  -4  19   8      820.52      828.82     91.46 o
  -3  19   8     4093.26     3770.89    161.84 o
  -2  19   8      443.33      453.48     68.63 o
  -1  19   8      292.25      335.22     48.37 o
   0  19   8        4.61       -1.41     18.32 o
   1  19   8     1580.46     1603.60     68.28 o
   2  19   8      222.22      265.88     36.34 o
   3  19   8      576.62      669.02     72.95 o
   4  19   8        8.13       11.22     38.98 o
   5  19   8       20.30       -2.65     37.11 o
  -5  20   8      528.54      560.43     70.37 o
  -4  20   8      125.74      190.23     51.16 o
  -3  20   8      758.90      821.29    105.16 o
  -2  20   8      220.60      197.88     48.36 o
  -1  20   8      100.65      132.95     33.30 o
   0  20   8     1363.48     1652.81    116.70 o
   1  20   8     1154.74     1101.68     58.84 o
   2  20   8      198.49      176.23     33.36 o
   3  20   8      386.52      371.61     52.69 o
   4  20   8      392.28      370.54     73.70 o
  -4  21   8        8.61      -24.16     24.16 o
  -3  21   8       10.90       -4.49     25.91 o
  -2  21   8      752.59      638.03     79.16 o
  -1  21   8       21.04       36.24     24.14 o
   0  21   8      415.62      523.94     57.96 o
   1  21   8       37.64       24.29     23.91 o
   2  21   8        3.08       -2.26     23.60 o
   3  21   8      139.29       83.43     41.10 o
   4  21   8      129.31      160.69     55.01 o
  -4  22   8       69.63       93.89     39.79 o
  -3  22   8        0.52      -21.17     21.17 o
  -2  22   8      139.40      131.84     44.44 o
  -1  22   8       49.82       59.89     30.08 o
   0  22   8      443.05      530.38     59.31 o
   1  22   8       65.48       53.95     27.39 o
   2  22   8        0.10       39.03     30.52 o
   3  22   8      112.35      144.10     49.79 o
   4  22   8      122.44      214.50     61.33 o
  -4  23   8     1829.00     1866.56    126.73 o
  -3  23   8     1914.87     1992.91    128.45 o
  -2  23   8      373.16      405.33     69.26 o
  -1  23   8       56.75        6.59     31.67 o
   0  23   8      549.55      591.23     63.73 o
   1  23   8      408.85      434.35     55.78 o
   2  23   8     2196.82     2128.25    122.01 o
   3  23   8     1090.83     1126.45     99.20 o
   4  23   8      195.92      190.47     77.44 o
  -4  24   8       78.36      207.35     52.71 o
  -3  24   8       16.59       44.80     43.01 o
  -2  24   8      393.74      348.60     63.49 o
  -1  24   8      326.68      315.36     62.02 o
   0  24   8      122.72      207.17     43.09 o
   1  24   8      818.64      789.14     69.65 o
   2  24   8        0.20      -14.26     25.66 o
   3  24   8      366.53      331.09     66.35 o
  -3  25   8        4.22       10.91     28.90 o
  -2  25   8        7.49       35.67     36.97 o
  -1  25   8        9.27       12.99     22.27 o
   0  25   8      108.82      107.98     36.15 o
   1  25   8      391.82      412.64     80.20 o
   2  25   8      205.77      232.70     80.05 o
   3  25   8        1.68        1.89     39.80 o
  -3  26   8      202.34      170.06     51.00 o
  -2  26   8      274.01      174.36     49.16 o
  -1  26   8      251.15      276.67     59.65 o
   0  26   8       18.16       17.80     31.64 o
   1  26   8      168.69      181.25     51.82 o
   2  26   8       46.26       76.84     49.39 o
   3  26   8      286.32      322.84     89.64 o
  -2  27   8      598.15      518.58     81.82 o
  -1  27   8       97.00      132.11     44.39 o
   0  27   8       96.11      154.99     50.38 o
   1  27   8     1462.86     1430.76    138.17 o
   2  27   8      161.39      216.51     80.95 o
  -2  28   8       92.01      112.74     48.05 o
  -1  28   8      838.37      739.39     93.57 o
   0  28   8      211.83      278.05     65.12 o
   1  28   8       39.67       81.10     40.59 o
   0  29   8       75.62      151.28     51.75 o
  -5   1   9       16.26       30.40     28.87 o
  -4   1   9       14.54      272.54     61.40 o
  -3   1   9     1091.76     1043.99     37.46 o
  -2   1   9      835.47      714.45     27.29 o
  -1   1   9     5195.24     5256.45     97.79 o
   0   1   9     2332.61     3023.21     73.22 o
   1   1   9     3397.62     3687.54     66.96 o
   2   1   9     1475.41     1229.53     62.03 o
   3   1   9      177.02      227.72     48.11 o
   4   1   9     1877.33     2048.50    102.15 o
   5   1   9       40.51       72.90     30.59 o
   6   1   9      249.25      246.32     42.89 o
  -6   2   9      451.84      543.51    107.66 o
  -5   2   9     1759.58     1793.98    112.32 o
  -4   2   9      545.03      491.72     50.41 o
  -3   2   9        0.02       -8.20      9.53 o
  -2   2   9     4739.23     4491.16     75.36 o
  -1   2   9     3616.90     3359.12     78.90 o
   0   2   9     3365.30     3838.13     82.13 o
   1   2   9      498.57      501.63     32.56 o
   2   2   9      240.50      288.39     23.41 o
   3   2   9      954.65      892.28     57.06 o
   4   2   9      557.92      558.62     56.64 o
   5   2   9     1092.61     1049.61     74.27 o
   6   2   9      120.67      142.06     41.30 o
  -6   3   9        1.22       -2.39     32.60 o
  -5   3   9      296.58      278.44     45.08 o
  -4   3   9      291.87      581.37     69.72 o
  -3   3   9     3025.41     2930.94     67.97 o
  -2   3   9       64.63       49.77     15.01 o
  -1   3   9      319.54      288.09     30.02 o
   0   3   9      730.33      846.63     41.53 o
   1   3   9      118.48      121.30     18.77 o
   2   3   9      253.46      234.30     22.08 o
   3   3   9     2145.47     2022.23     82.37 o
   4   3   9        7.13      151.41     34.68 o
   5   3   9        3.08       10.77     29.57 o
   6   3   9        4.53        1.82     23.06 o
  -6   4   9       51.56       15.22     39.84 o
  -5   4   9      127.00      235.93     50.42 o
  -3   4   9       93.07      113.85     20.40 o
  -2   4   9      434.06      401.68     28.47 o
  -1   4   9       19.30       44.90     18.93 o
   0   4   9       70.91      107.61     20.93 o
   1   4   9     1325.55     1296.22     39.95 o
   2   4   9      100.63      116.07     18.29 o
   3   4   9       39.32       30.37     22.05 o
   4   4   9      587.05      714.51     62.21 o
   5   4   9       31.40      100.71     31.49 o
   6   4   9       29.91       27.23     29.46 o
  -6   5   9       39.15       70.95     49.76 o
  -5   5   9     1425.37     1423.13     79.36 o
  -4   5   9      352.06      417.21     48.60 o
  -3   5   9     4030.29     3813.18     92.37 o
  -2   5   9     2916.51     2561.87     60.00 o
  -1   5   9      892.53      865.59     86.84 o
   0   5   9      320.11      369.36     37.96 o
   1   5   9     7426.28     7076.48     90.47 o
   2   5   9     3956.17     3686.39     69.09 o
   3   5   9     1075.11     1040.93     62.72 o
   4   5   9      113.55      213.70     40.61 o
   5   5   9      261.74      280.71     49.23 o
   6   5   9      301.99      341.30     56.21 o
  -6   6   9     1204.30     1185.80    138.10 o
  -5   6   9     1328.12     1371.88     79.33 o
  -4   6   9     1543.38     1465.97     75.69 o
  -3   6   9      746.59      721.46     46.96 o
  -2   6   9     1493.58     1461.43     47.02 o
  -1   6   9     2373.72     2219.83     65.97 o
   0   6   9     7744.97     9009.62    128.07 o
   1   6   9     1577.16     1569.93     56.47 o
   2   6   9      842.23      794.30     34.99 o
   3   6   9     1674.76     1474.01     72.84 o
   4   6   9       46.00       65.05     28.71 o
   5   6   9     1594.40     1601.81     89.10 o
   6   6   9      520.35      462.47     79.75 o
  -6   7   9       86.69      141.90     67.67 o
  -5   7   9        2.04       11.54     20.99 o
  -4   7   9     1427.17     1369.72     89.40 o
  -3   7   9     1041.68      935.04     50.58 o
  -2   7   9        4.68        9.25     14.24 o
  -1   7   9      338.87      347.70     46.87 o
   0   7   9       21.77       56.18     18.60 o
   1   7   9     3784.66     3722.37     69.23 o
   2   7   9       35.91        4.07     12.46 o
   3   7   9      969.03      926.78     60.20 o
   4   7   9      158.34      205.56     39.14 o
   5   7   9      224.04      275.81     49.58 o
   6   7   9      189.88      227.07     60.81 o
  -6   8   9       18.98       57.30     57.15 o
  -5   8   9      397.43      454.15     67.51 o
  -4   8   9      356.74      381.96     48.36 o
  -3   8   9      162.47      193.68     31.38 o
  -2   8   9      654.60      639.23     52.96 o
  -1   8   9        3.80        7.84     14.46 o
   0   8   9      199.86      239.63     29.11 o
   1   8   9       37.13       42.74     15.25 o
   2   8   9        2.90        4.85     12.23 o
   3   8   9       53.57       53.12     27.33 o
   4   8   9       48.13      289.09     44.07 o
   5   8   9       33.58      150.41     36.56 o
   6   8   9       19.68        6.42     27.97 o
  -6   9   9      103.43       69.68     56.48 o
  -5   9   9       56.44       48.70     27.94 o
  -4   9   9      593.10      569.17     57.12 o
  -3   9   9     5554.99     5108.93    113.68 o
  -2   9   9     1965.88     1820.96     79.35 o
  -1   9   9       26.53       49.82     17.63 o
   0   9   9       13.30        8.15     14.69 o
   1   9   9      681.83      594.84     38.74 o
   2   9   9     3133.47     2952.94     67.35 o
   3   9   9      450.28      442.72     50.47 o
   4   9   9      614.25      587.86     60.12 o
   5   9   9      128.91      121.17     37.40 o
   6   9   9       10.26       30.04     34.95 o
  -6  10   9      675.01      602.90    120.27 o
  -5  10   9     1128.29     1210.92     76.33 o
  -4  10   9      419.09      465.95     53.32 o
  -3  10   9      427.75      459.42     43.70 o
  -2  10   9     1351.88     1304.91     68.82 o
  -1  10   9      853.58      872.26     65.72 o
   0  10   9     4683.56     5435.79    105.11 o
   1  10   9     2827.11     2720.73     75.71 o
   2  10   9      146.52      153.37     22.77 o
   3  10   9       32.76       23.47     24.27 o
   4  10   9      953.43      903.06     70.12 o
   5  10   9       69.38       79.69     32.34 o
   6  10   9       63.37      106.21     51.13 o
  -6  11   9      147.46      167.96     54.72 o
  -5  11   9       77.39      207.11     49.47 o
  -4  11   9     1192.70     1270.95     74.79 o
  -3  11   9      402.37      409.08     48.92 o
  -2  11   9      649.87      717.15     58.23 o
  -1  11   9      121.71      123.98     23.59 o
   0  11   9      333.38      356.60     34.92 o
   1  11   9      628.47      544.58     40.67 o
   2  11   9      199.08      182.20     24.43 o
   3  11   9      581.47      648.61     58.75 o
   4  11   9      108.58      103.17     34.09 o
   5  11   9       49.47       39.04     32.56 o
   6  11   9      283.25      289.32     69.86 o
  -6  12   9       88.02      161.46     51.87 o
  -5  12   9       64.40      124.73     36.57 o
  -4  12   9      260.37      491.15     54.84 o
  -3  12   9        8.90      -10.19     18.88 o
  -2  12   9       44.53       31.16     23.89 o
  -1  12   9     2515.28     2324.33    105.96 o
   0  12   9     1025.52     1073.04     78.33 o
   1  12   9      629.04      577.04     42.30 o
   2  12   9       91.73       64.68     19.11 o
   3  12   9        4.46      -19.38     19.38 o
   4  12   9      254.58     1046.49    173.31 o
   5  12   9       45.52       83.78     64.24 o
   6  12   9      646.73      553.22     88.70 o
  -6  13   9       71.98       92.39     42.16 o
  -5  13   9      733.92      740.72     70.39 o
  -4  13   9      190.62      244.56     43.71 o
  -3  13   9      787.18      775.45     61.27 o
  -2  13   9     1067.94      934.10     68.40 o
  -1  13   9      125.46      125.46     29.80 o
   0  13   9      172.83      196.34     28.84 o
   1  13   9      598.75      525.94     41.49 o
   2  13   9     1945.57     1801.08     58.48 o
   3  13   9      630.69      709.10     62.69 o
   4  13   9      345.62      392.94     53.69 o
   5  13   9        3.33       21.59     37.71 o
  -6  14   9      655.45      734.55    147.57 o
  -5  14   9      587.52      636.51     67.74 o
  -4  14   9     1594.48     1526.48     84.40 o
  -3  14   9       75.85       96.27     38.14 o
  -2  14   9     1920.45     1579.74     79.94 o
  -1  14   9      171.24      157.25     41.20 o
   0  14   9     2370.22     2747.81     80.85 o
   1  14   9     2214.52     2095.63     71.76 o
   2  14   9      157.41      139.22     28.62 o
   3  14   9        4.01       -3.72     21.62 o
   4  14   9     2274.71     1808.70     93.27 o
   5  14   9     1016.70     1042.81    106.72 o
  -5  15   9        0.18       38.93     27.87 o
  -4  15   9      232.79      284.40     48.30 o
  -3  15   9      161.43      200.20     49.89 o
  -2  15   9       95.81       85.09     28.01 o
  -1  15   9      638.03      593.09     56.86 o
   0  15   9        0.04       -8.31     15.54 o
   1  15   9      104.03      121.44     26.08 o
   2  15   9      265.79      289.95     37.04 o
   3  15   9      210.30      189.43     40.88 o
   4  15   9      103.89      262.44     59.29 o
   5  15   9       16.96       22.84     38.57 o
  -5  16   9       43.06      108.18     36.00 o
  -4  16   9        0.59      127.53     34.97 o
  -3  16   9       15.01       -7.92     22.55 o
  -2  16   9      257.02      246.23     42.83 o
  -1  16   9      720.85      735.81     62.45 o
   0  16   9     1867.97     2073.31     73.71 o
   1  16   9      559.20      501.46     44.08 o
   2  16   9       59.18       92.29     29.57 o
   3  16   9      196.37      149.60     38.35 o
   4  16   9      636.51      619.52    117.39 o
   5  16   9       43.90       80.03     45.36 o
  -5  17   9      405.92      393.16     58.22 o
  -4  17   9      631.30      636.93     93.47 o
  -3  17   9      396.95      496.05     72.22 o
  -2  17   9      518.09      492.17     56.83 o
  -1  17   9     1082.50      999.48     66.64 o
   0  17   9        1.05       15.22     22.06 o
   1  17   9       57.29       64.06     22.43 o
   2  17   9     2665.23     2702.79    102.90 o
   3  17   9      901.23      976.20     70.84 o
   4  17   9      942.10      843.03     94.29 o
   5  17   9       31.99       14.68     38.93 o
  -5  18   9      378.76      422.36     62.06 o
  -4  18   9      570.12      655.20     84.02 o
  -3  18   9        0.81       19.52     22.19 o
  -2  18   9     3244.39     2901.36    114.31 o
  -1  18   9     1403.03     1336.44     78.18 o
   0  18   9     1842.69     2058.92     92.23 o
   1  18   9      299.49      256.06     36.11 o
   2  18   9      220.81      229.96     42.12 o
   3  18   9        7.99       18.90     24.56 o
   4  18   9      189.98      284.32     64.38 o
   5  18   9      326.79      394.19     78.08 o
  -5  19   9        1.40       13.66     23.61 o
  -4  19   9        4.57        1.75     29.95 o
  -3  19   9       18.99       32.79     33.91 o
  -2  19   9       30.93       82.16     33.35 o
  -1  19   9      850.18      872.82     70.51 o
   0  19   9      321.18      392.86     51.54 o
   1  19   9       25.82       33.07     20.95 o
   2  19   9      860.07      812.55     67.43 o
   3  19   9        0.89      -27.08     27.08 o
   4  19   9        1.24       16.85     56.48 o
  -4  20   9       81.42      228.32     55.05 o
  -3  20   9       12.55       19.74     28.88 o
  -2  20   9      608.80      589.86     76.49 o
  -1  20   9       46.36       65.76     29.09 o
   0  20   9        6.08       11.33     22.34 o
   1  20   9     1242.75     1203.57     73.25 o
   2  20   9        9.37        7.21     21.47 o
   3  20   9      392.12      296.86     93.63 o
   4  20   9      105.18      157.75     52.56 o
  -4  21   9      552.42      607.34     85.58 o
  -3  21   9     2699.00     2589.93    143.40 o
  -2  21   9     2017.95     1934.39    119.84 o
  -1  21   9        2.51        2.37     21.94 o
   0  21   9       82.90       94.98     30.25 o
   1  21   9      918.13      886.22     70.76 o
   2  21   9     1251.81     1199.33     75.91 o
   3  21   9     2183.69     2269.46    189.87 o
   4  21   9       52.71       45.95     62.26 o
  -4  22   9      656.45      713.53     92.59 o
  -3  22   9      156.10      133.65     45.42 o
  -2  22   9      854.96      830.33     98.52 o
  -1  22   9      464.75      506.37     61.44 o
   0  22   9      733.67      934.90     75.98 o
   1  22   9      339.31      423.42     54.87 o
   2  22   9       52.82       11.29     31.60 o
   3  22   9       66.62       78.34     68.34 o
   4  22   9      242.25      309.04     67.95 o
  -4  23   9        3.94       44.93     30.57 o
  -3  23   9        4.66       10.22     47.00 o
  -2  23   9        7.76        5.55     21.57 o
  -1  23   9      537.63      484.59     61.68 o
   0  23   9      213.38      209.91     47.61 o
   1  23   9       57.00       42.57     29.24 o
   2  23   9       18.81        9.44     34.10 o
   3  23   9       35.19        0.82     54.16 o
  -3  24   9       43.30       29.17     32.16 o
  -2  24   9      586.50      572.24     80.58 o
  -1  24   9      618.08      506.06     77.56 o
   0  24   9        9.86      -20.15     20.15 o
   1  24   9      316.33      375.97     54.30 o
   2  24   9       99.66       82.44     63.27 o
   3  24   9        2.18       55.43     53.49 o
  -3  25   9      761.79      865.21    101.47 o
  -2  25   9      654.55      727.31     91.88 o
  -1  25   9      272.46      289.75     62.62 o
   0  25   9      162.21      153.47     39.30 o
   1  25   9      677.42      728.91     71.30 o
   2  25   9      995.58     1106.12    135.86 o
   3  25   9     1167.10     1103.21    154.44 o
  -2  26   9       25.37       42.80     39.24 o
  -1  26   9      163.82      163.67     52.00 o
   0  26   9     1345.31     1683.79     96.90 o
   1  26   9      130.76       98.29     44.28 o
   2  26   9       74.55      181.14     74.61 o
  -2  27   9        3.41        6.18     23.24 o
  -1  27   9       59.47       43.08     35.01 o
   0  27   9       76.12      117.16     43.40 o
   1  27   9       28.89       36.41     31.61 o
  -1  28   9      237.73      204.20     55.41 o
   0  28   9      203.88      262.31     61.04 o
   1  28   9      158.68      239.90     58.99 o
  -6   0  10       97.71      188.01     76.77 o
  -5   0  10      801.00      862.82    123.03 o
  -4   0  10     1889.64     1958.12    157.57 o
  -3   0  10     2068.39     1860.70     93.91 o
  -2   0  10     1973.44     2030.26     94.66 o
   0   0  10     2324.34     2485.47    100.46 o
   1   0  10     2851.80     2673.92    100.76 o
   2   0  10      714.27      623.24     53.34 o
   3   0  10     2794.04     2491.49    174.28 o
   4   0  10      856.28      697.35    114.60 o
   5   0  10     1698.93     1413.25    102.10 o
   6   0  10      419.86      355.08     71.44 o
  -6   1  10      384.21      485.61     76.25 o
  -5   1  10        2.97       31.09     28.43 o
  -4   1  10     1024.98     1246.15     89.56 o
  -3   1  10     2142.45     2098.74     70.45 o
  -2   1  10     1668.68     1523.03     58.81 o
  -1   1  10     1129.41     1149.28     50.64 o
   0   1  10     2331.34     2760.39     74.58 o
   1   1  10     1375.73     1376.26     52.30 o
   2   1  10      411.81      356.22     25.94 o
   3   1  10     2582.92     2342.55     90.57 o
   4   1  10      608.41      612.18     59.12 o
   5   1  10       15.72       63.97     28.67 o
   6   1  10       18.35       -0.38     19.89 o
  -6   2  10        5.80       32.65     36.77 o
  -5   2  10       13.49      127.80     40.85 o
  -4   2  10      267.95      298.57     55.37 o
  -3   2  10      324.77      312.83     35.65 o
  -2   2  10      188.31      215.66     29.73 o
  -1   2  10      109.38      152.43     24.66 o
   0   2  10        2.90       16.06     14.84 o
   1   2  10      958.61      910.38     44.18 o
   2   2  10        4.48        2.02     10.75 o
   3   2  10      188.95      158.60     35.39 o
   4   2  10        0.09       52.78     26.25 o
   5   2  10       48.74      131.65     34.67 o
   6   2  10       82.28       96.52     31.04 o
  -6   3  10      254.26      308.91     65.33 o
  -5   3  10      335.02      370.40     65.24 o
  -4   3  10      920.94      843.24     82.00 o
  -3   3  10     2143.65     2087.65     70.03 o
  -2   3  10      594.14      556.35     41.20 o
  -1   3  10     5913.83     5728.88    107.78 o
   0   3  10      439.68      494.49     37.76 o
   1   3  10     1892.46     2107.90    137.10 o
   2   3  10      223.06      206.02     22.04 o
   3   3  10      481.37      486.73     50.20 o
   4   3  10     1288.12     1154.78     80.36 o
   5   3  10      860.55      843.28     74.24 o
   6   3  10       14.57       20.39     26.58 o
  -6   4  10      291.16      279.52     62.99 o
  -5   4  10      812.02      875.27     91.02 o
  -4   4  10      495.31      596.04     72.41 o
  -3   4  10      835.13      767.63     56.83 o
  -2   4  10     1874.67     1790.76     63.44 o
  -1   4  10     1472.93     1338.07    110.04 o
   0   4  10    10241.20    12137.81    170.14 o
   1   4  10     8040.34     7722.31    160.27 o
   2   4  10      301.18      313.04     25.76 o
   3   4  10        4.79        8.05     21.92 o
   4   4  10      286.19      312.99     46.71 o
   5   4  10     1255.16     1343.22     82.61 o
   6   4  10      193.66      186.28     44.20 o
  -6   5  10       86.56      114.97     66.33 o
  -5   5  10        0.27       27.03     31.63 o
  -4   5  10      553.24      544.57     70.22 o
  -3   5  10     1035.05      919.04     61.14 o
  -2   5  10     1850.68     1722.06     62.18 o
  -1   5  10     1454.26     1386.33     56.05 o
   0   5  10      400.49      542.20     46.27 o
   1   5  10      813.55      781.69     42.89 o
   2   5  10     1203.16     1167.76     59.64 o
   3   5  10      116.99      139.71     33.85 o
   4   5  10      282.61      380.02     50.93 o
   5   5  10        0.65       -5.93     21.74 o
   6   5  10        0.30       -3.89     23.14 o
  -6   6  10      249.22      295.59     88.63 o
  -5   6  10       26.49      172.27     68.26 o
  -4   6  10       64.68       33.11     29.20 o
  -3   6  10      430.52      433.79     50.23 o
  -2   6  10      374.28      423.51     37.17 o
  -1   6  10      667.01      688.01     42.96 o
   0   6  10      272.04      362.29     34.64 o
   1   6  10        1.03       -2.30     14.06 o
   2   6  10     1408.16     1309.69     53.24 o
   3   6  10      186.67      131.67     32.71 o
   4   6  10       61.86      296.11     46.19 o
   5   6  10       19.37       93.90     47.60 o
   6   6  10       13.72       16.33     27.85 o
  -6   7  10       16.67       74.46     63.49 o
  -5   7  10        0.10       12.43     25.51 o
  -4   7  10      397.56      327.69     60.42 o
  -3   7  10     2475.10     2247.83     93.17 o
  -2   7  10     1002.21      963.15     54.21 o
  -1   7  10       30.26       22.58     16.84 o
   0   7  10      174.84      209.73     29.13 o
   1   7  10      163.67      154.70     26.78 o
   2   7  10     4496.43     4194.99    141.31 o
   3   7  10      555.42      529.20     52.92 o
   4   7  10      251.49      283.24     47.01 o
   5   7  10      138.36      104.75     36.17 o
   6   7  10       48.94       85.64     41.47 o
  -6   8  10      753.90      749.87    130.49 o
  -5   8  10     1391.06     1410.92    102.05 o
  -4   8  10     1629.62     1667.71    105.18 o
  -3   8  10      560.06      500.63     53.67 o
  -2   8  10     1139.13     1046.55     63.22 o
  -1   8  10     1368.51     1450.75    183.49 o
   0   8  10     4280.49     4919.87    102.33 o
   1   8  10     6034.09     5538.32    107.51 o
   2   8  10     1510.54     1398.54     67.89 o
   3   8  10        3.30       25.63     24.05 o
   4   8  10       83.44      116.19     35.79 o
   5   8  10      909.81      998.01     77.22 o
   6   8  10      255.83      245.98     61.24 o
  -6   9  10        1.79      -29.84     38.12 o
  -5   9  10       49.47       55.92     32.68 o
  -4   9  10      161.10      236.19     53.87 o
  -3   9  10     1183.30     1011.72     66.44 o
  -2   9  10      613.69      588.52     54.63 o
  -1   9  10        9.86       15.01     16.16 o
   0   9  10      358.03      406.58     37.10 o
   1   9  10      635.59      587.03     42.48 o
   2   9  10       29.06       25.60     21.50 o
   3   9  10       70.05       51.43     28.18 o
   4   9  10     1041.31     1076.16     74.50 o
   5   9  10       30.85       55.12     28.81 o
   6   9  10        0.29       16.91     32.96 o
  -6  10  10        5.05      -15.82     37.53 o
  -5  10  10       11.04       13.87     27.21 o
  -4  10  10        5.55      157.18     61.92 o
  -3  10  10      780.83      696.27     51.65 o
  -2  10  10        3.99       -1.36     17.52 o
  -1  10  10     2944.57     2964.79     82.02 o
   0  10  10      257.93      303.71     34.23 o
   1  10  10       10.21       31.26     17.89 o
   2  10  10        0.47      -16.77     16.77 o
   3  10  10       15.76        8.44     23.77 o
   4  10  10      535.22      883.54     72.44 o
   5  10  10        0.52       92.58     33.94 o
  -6  11  10       20.59       95.50     58.34 o
  -5  11  10       37.67       27.75     34.87 o
  -4  11  10        8.96       39.66     31.50 o
  -3  11  10     1931.20     1665.60     70.73 o
  -2  11  10     1030.11      907.07     64.90 o
  -1  11  10      379.40      367.51     36.42 o
   0  11  10       22.38       28.83     18.21 o
   1  11  10      167.21      172.31     28.41 o
   2  11  10     2202.70     2045.50     84.79 o
   3  11  10      176.15      217.26     39.59 o
   4  11  10      305.76      361.44     53.25 o
   5  11  10       25.87       25.62     33.03 o
  -6  12  10       57.77      100.42     64.31 o
  -5  12  10     1970.34     1918.07    122.55 o
  -4  12  10     4355.06     4210.25    170.22 o
  -3  12  10       20.92       25.40     26.95 o
  -2  12  10     1112.69     1091.40     68.40 o
  -1  12  10        8.81       34.17     30.78 o
   0  12  10     2005.19     2389.29     76.34 o
   1  12  10     5490.18     4986.04    116.78 o
   2  12  10      560.15      639.27     56.53 o
   3  12  10      332.71      270.10     55.55 o
   4  12  10      734.91      787.88     70.71 o
   5  12  10     1266.02     1239.82    108.46 o
  -5  13  10       30.56       63.19     37.65 o
  -4  13  10      544.73      518.71     74.25 o
  -3  13  10      244.02      218.84     40.89 o
  -2  13  10      143.40      170.08     36.71 o
  -1  13  10      382.53      363.80     48.08 o
   0  13  10      314.77      422.92     40.19 o
   1  13  10      134.02       96.91     25.36 o
   2  13  10      151.09      135.39     34.26 o
   3  13  10        2.67       29.11     32.37 o
   4  13  10      725.62      697.54     68.18 o
   5  13  10      192.61      218.93     61.07 o
  -5  14  10      368.51      453.13     73.82 o
  -4  14  10      102.65      325.35     61.15 o
  -3  14  10       84.20       63.35     33.61 o
  -2  14  10      250.37      230.01     42.46 o
  -1  14  10       17.48       27.75     23.42 o
   0  14  10     2017.61     2223.81     75.92 o
   1  14  10     1599.57     1488.99     64.03 o
   2  14  10      121.58      127.94     33.31 o
   3  14  10       45.08       63.43     37.32 o
   4  14  10        3.50      321.23     62.54 o
   5  14  10      221.39      243.74     86.92 o
  -5  15  10      225.83      168.66     50.48 o
  -4  15  10     1144.26     1036.72    102.80 o
  -3  15  10     1094.91      965.62     92.34 o
  -2  15  10     1802.86     1512.13     81.94 o
  -1  15  10      451.28      455.92     53.51 o
   0  15  10       38.29       36.59     20.44 o
   1  15  10        2.92        5.86     16.69 o
   2  15  10     1272.96     1195.45     70.79 o
   3  15  10       63.81       74.10     40.72 o
   4  15  10     1212.69     1155.58    142.80 o
   5  15  10      103.23      152.27     78.41 o
  -5  16  10      339.28      427.33     75.49 o
  -4  16  10      493.69      683.68     84.91 o
  -3  16  10       24.21       19.28     26.35 o
  -2  16  10      125.18      126.76     34.22 o
  -1  16  10     3621.71     3266.97    116.79 o
   0  16  10     4028.98     4681.31    134.90 o
   1  16  10     1882.76     1877.63     83.53 o
   2  16  10       61.62       62.80     28.97 o
   3  16  10        0.18       -8.55     28.90 o
   4  16  10      575.42      560.59    123.10 o
   5  16  10      679.20      787.85    145.18 o
  -5  17  10        5.22       29.76     34.80 o
  -4  17  10       85.90      251.39     55.95 o
  -3  17  10     1551.93     1420.27    103.37 o
  -2  17  10      126.46      135.07     35.34 o
  -1  17  10       81.15       56.68     28.51 o
   0  17  10      949.53     1052.31     68.45 o
   1  17  10      386.17      323.59     39.21 o
   2  17  10      553.05      491.01     61.83 o
   3  17  10      264.33      258.86     56.94 o
   4  17  10      161.19      224.49     87.44 o
   5  17  10        4.67       22.83     43.87 o
  -5  18  10       98.83      212.00     53.62 o
  -4  18  10      438.62      471.98     82.48 o
  -3  18  10       41.84       34.39     30.95 o
  -2  18  10       62.96       74.22     27.16 o
  -1  18  10       13.98       24.70     22.96 o
   0  18  10     2191.40     2417.84    101.72 o
   1  18  10      961.60      969.98     58.23 o
   2  18  10      326.03      359.08     51.28 o
   3  18  10        6.77       15.54     35.02 o
   4  18  10       47.17       57.45     61.25 o
  -4  19  10      171.80      209.88     54.28 o
  -3  19  10     1661.94     1538.85    110.20 o
  -2  19  10     1015.17      996.68     76.27 o
  -1  19  10        8.46      -18.94     18.94 o
   0  19  10      352.68      382.09     51.73 o
   1  19  10      467.95      547.96     49.36 o
   2  19  10     1499.12     1457.40     81.65 o
   3  19  10      337.85      451.74    110.49 o
   4  19  10      770.21      613.12    130.34 o
  -4  20  10      442.48      476.22     78.16 o
  -3  20  10      329.78      356.20     68.60 o
  -2  20  10      164.65      209.35     44.07 o
  -1  20  10       66.35       55.36     26.17 o
   0  20  10     2122.59     2309.16    103.32 o
   1  20  10       10.01       12.53     22.46 o
   2  20  10       30.11       33.89     28.72 o
   3  20  10       41.01       49.39     61.40 o
   4  20  10      245.20      230.98     86.99 o
  -4  21  10       18.29       16.77     28.72 o
  -3  21  10      176.93      201.50     51.58 o
  -2  21  10       24.63       64.47     31.76 o
  -1  21  10      326.22      270.58     48.57 o
   0  21  10       40.53       23.10     22.09 o
   1  21  10        5.41       -3.94     21.85 o
   2  21  10      113.36      106.55     39.55 o
   3  21  10      165.33      128.17     80.95 o
   4  21  10        0.49      -19.92     40.96 o
  -4  22  10       98.43      118.36     45.48 o
  -3  22  10      113.33       55.29     56.07 o
  -2  22  10      100.43      148.52     44.85 o
  -1  22  10      968.20      966.25     79.98 o
   0  22  10      199.56      263.05     47.09 o
   1  22  10       45.46       36.53     26.48 o
   2  22  10      102.36       96.24     32.62 o
   3  22  10        3.30       -3.28     48.72 o
  -3  23  10     1055.92     1113.52    146.04 o
  -2  23  10      696.74      771.43     91.62 o
  -1  23  10       84.23      105.28     35.51 o
   0  23  10       47.43       77.79     30.88 o
   1  23  10        2.25       13.09     23.77 o
   2  23  10      953.25      918.63    131.38 o
   3  23  10      882.30      884.98    143.69 o
  -3  24  10       27.79       71.93     35.35 o
  -2  24  10       78.65       68.44     34.65 o
  -1  24  10       95.29      121.14     36.78 o
   0  24  10      362.93      470.48     79.32 o
   1  24  10      832.22      872.07     76.66 o
   2  24  10      161.53      244.04     85.20 o
   3  24  10       66.14       16.26     56.85 o
  -2  25  10      161.94      186.97     48.73 o
  -1  25  10      171.01      117.17     46.86 o
   0  25  10       51.33       61.83     30.14 o
   1  25  10      133.67      194.38     42.53 o
   2  25  10       43.19       75.05     59.83 o
  -2  26  10       66.34       85.98     43.12 o
  -1  26  10      244.27      240.12     59.08 o
   0  26  10      186.43      209.13     45.48 o
   1  26  10      360.23      337.12     65.60 o
   2  26  10       15.52      -22.83     40.29 o
  -1  27  10      164.92      150.62     50.71 o
   0  27  10       64.07       74.57     30.70 o
   1  27  10      928.25      877.13    116.50 o
  -6   1  11      128.67      163.62     54.13 o
  -5   1  11      584.76      515.46     74.02 o
  -4   1  11       93.73      152.24     44.72 o
  -3   1  11     2568.65     2524.90     79.94 o
  -2   1  11     2914.96     2696.34     79.96 o
  -1   1  11      511.45      514.36     41.18 o
   0   1  11      863.82     1006.42     56.21 o
   1   1  11      174.37      150.89     25.84 o
   2   1  11     1023.81      931.62     67.86 o
   3   1  11       49.50       22.26     30.23 o
   4   1  11     2002.77     1936.55     91.54 o
   5   1  11      284.03      326.57     46.91 o
   6   1  11       23.07       50.57     23.80 o
  -6   2  11       18.91       18.51     36.08 o
  -5   2  11      966.53     1004.26     91.32 o
  -4   2  11      303.81      319.71     60.58 o
  -3   2  11      259.07      248.54     33.51 o
  -2   2  11      571.47      543.27     43.11 o
   0   2  11     2599.39     3025.70     81.95 o
   1   2  11     3684.62     3431.60     87.63 o
   2   2  11      371.67      333.21     40.55 o
   3   2  11        8.53      -12.99     25.89 o
   4   2  11      162.99      126.62     44.39 o
   5   2  11      339.76      316.14     52.41 o
   6   2  11      322.78      428.02     62.47 o
  -6   3  11      283.53      281.91     65.52 o
  -5   3  11       19.00      131.41     41.71 o
  -4   3  11       86.10      255.98     77.37 o
  -3   3  11      641.73      600.77     45.81 o
  -2   3  11     1282.17     1267.67     56.71 o
  -1   3  11       79.31       97.40     23.30 o
   0   3  11      614.60      652.69     42.73 o
   1   3  11      124.31      149.37     31.90 o
   2   3  11       63.12       57.16     24.91 o
   3   3  11     1625.80     1475.82     99.66 o
   4   3  11        4.48       26.99     32.93 o
   5   3  11        4.25       49.29     39.08 o
   6   3  11        0.15        0.46     23.49 o
  -6   4  11       74.41       81.29     43.94 o
  -5   4  11      425.67      637.49     97.10 o
  -4   4  11       96.13      126.33     42.00 o
  -3   4  11       75.34       54.52     26.04 o
  -2   4  11      195.38      187.86     29.11 o
  -1   4  11      832.96      861.01     48.03 o
   0   4  11      431.13      597.47     42.73 o
   1   4  11     1069.35      973.01     48.94 o
   2   4  11       97.14       93.18     28.29 o
   3   4  11      340.11      407.48     67.22 o
   4   4  11       20.16      562.46    105.87 o
   5   4  11      369.42      393.03     71.18 o
   6   4  11        0.56       35.64     39.16 o
  -6   5  11      723.13      910.68     99.81 o
  -5   5  11       82.38       53.76     36.59 o
  -4   5  11      473.53      539.18     79.61 o
  -3   5  11       76.01       69.60     27.11 o
  -2   5  11     4242.64     4143.33    105.93 o
  -1   5  11     4271.43     4049.90    120.38 o
   0   5  11      640.01      682.01     51.82 o
   1   5  11     1203.23     1296.11    117.29 o
   2   5  11     3463.81     3156.67     99.49 o
   3   5  11     2409.15     2257.65    122.59 o
   4   5  11      577.75      601.27     83.04 o
   5   5  11      352.95      440.54     88.18 o
   6   5  11      139.45      162.69     57.66 o
  -6   6  11      113.14      177.39     53.02 o
  -5   6  11     1867.63     1783.95    117.22 o
  -4   6  11     1928.35     1884.96    114.37 o
  -3   6  11      327.83      291.83     45.12 o
  -2   6  11      161.13      133.05     26.29 o
  -1   6  11        4.01       31.85     22.67 o
   0   6  11     5699.86     6522.32    120.76 o
   1   6  11     2517.49     2194.08     70.75 o
   2   6  11      949.48      837.11     58.16 o
   3   6  11     1172.28     1109.26     90.39 o
   4   6  11       15.80       45.65     35.26 o
   5   6  11     2189.38     2181.44    260.79 o
   6   6  11      252.08      307.80     70.13 o
  -6   7  11        4.54       20.56     30.01 o
  -5   7  11       30.83       52.75     50.36 o
  -4   7  11      119.09      200.83     51.47 o
  -3   7  11      444.57      441.73     52.85 o
  -2   7  11       20.06        6.80     19.61 o
  -1   7  11      960.26      942.23     71.35 o
   0   7  11      952.55     1046.75     53.11 o
   1   7  11     1099.96      964.05     50.36 o
   2   7  11     4721.87     4269.95    118.07 o
   3   7  11      136.23      133.85     45.65 o
   4   7  11      677.67      818.70     91.00 o
   5   7  11       48.41      151.72     47.71 o
  -6   8  11       58.72       55.91     51.37 o
  -5   8  11       23.07       96.45     39.84 o
  -4   8  11       32.32       36.81     36.18 o
  -3   8  11      263.68      248.04     43.52 o
  -2   8  11      213.75      209.78     39.47 o
  -1   8  11      249.08      288.71     34.04 o
   0   8  11       92.40      117.72     25.65 o
   1   8  11     1541.01     1490.09     61.51 o
   2   8  11      529.00      586.61     53.49 o
   3   8  11      144.02      135.00     45.77 o
   4   8  11       88.62      455.50     73.18 o
   5   8  11        0.26      123.92     62.74 o
  -6   9  11      371.67      485.02    114.97 o
  -5   9  11      341.90      373.83     68.80 o
  -4   9  11      362.38      470.19     69.75 o
  -3   9  11       86.06       74.44     27.84 o
  -2   9  11      334.35      367.08     48.63 o
  -1   9  11     4290.77     4205.86    100.65 o
   0   9  11      366.97      453.48     40.71 o
   1   9  11      139.40      158.56     38.56 o
   2   9  11     1556.63     1500.95     74.28 o
   3   9  11      468.11      499.32     73.82 o
   4   9  11      408.38      399.02     73.31 o
   5   9  11       26.46       94.60     40.08 o
  -6  10  11       99.97      186.67     83.11 o
  -5  10  11      860.22      857.05     95.36 o
  -4  10  11     2419.15     2468.54    132.80 o
  -3  10  11      570.73      606.83     61.09 o
  -2  10  11       30.77       28.94     22.47 o
  -1  10  11     1525.69     1484.55     74.62 o
   0  10  11     1601.37     1885.89     69.39 o
   1  10  11     1970.81     1793.06     67.90 o
   2  10  11     2021.36     1906.24     84.47 o
   3  10  11      389.50      381.18     66.78 o
   4  10  11        2.44        6.50     32.24 o
   5  10  11      605.30      621.04     88.24 o
  -5  11  11      157.03      145.73     49.56 o
  -4  11  11      497.13      525.24     75.29 o
  -3  11  11     1173.96     1138.30     73.79 o
  -2  11  11      271.09      309.74     46.78 o
  -1  11  11      341.53      305.55     45.39 o
   0  11  11      271.94      309.88     38.01 o
   1  11  11       39.12       34.33     19.49 o
   2  11  11       39.66        6.26     20.14 o
   3  11  11        4.71        7.23     30.96 o
   4  11  11      239.09      275.10     63.05 o
   5  11  11        5.06       27.61     37.48 o
  -5  12  11       12.40       71.23     44.99 o
  -4  12  11      269.32      376.16     67.71 o
  -3  12  11      170.84      139.25     35.67 o
  -2  12  11       30.49       43.43     25.43 o
  -1  12  11      391.88      385.33     50.04 o
   0  12  11       27.19       23.84     19.08 o
   1  12  11      322.71      315.68     37.52 o
   2  12  11       13.26       13.67     22.23 o
   3  12  11       17.98       13.58     30.65 o
   4  12  11        1.99      251.44     59.19 o
   5  12  11        3.17       19.32     51.48 o
  -5  13  11       83.52       92.52     68.41 o
  -4  13  11      445.53      507.78     76.41 o
  -3  13  11      822.73      804.51     70.95 o
  -2  13  11      685.52      687.22     64.00 o
  -1  13  11     2494.17     2337.89     97.80 o
   0  13  11       81.87       57.49     23.44 o
   1  13  11       27.09       39.47     22.36 o
   2  13  11      723.82      655.68     59.11 o
   3  13  11      528.81      471.94     72.32 o
   4  13  11      894.85      867.16     95.37 o
   5  13  11      428.03      362.81    109.45 o
  -5  14  11      193.23      268.48     61.42 o
  -4  14  11     1653.79     1541.59    111.84 o
  -3  14  11      109.79      173.44     39.13 o
  -2  14  11      234.39      201.98     40.12 o
  -1  14  11      337.77      359.70     49.44 o
   0  14  11      383.78      461.85     44.35 o
   1  14  11     1345.44     1227.82     60.61 o
   2  14  11      377.19      372.14     49.21 o
   3  14  11       16.17        8.91     28.51 o
   4  14  11       21.03       52.10     38.83 o
   5  14  11      141.29      210.09     86.02 o
  -5  15  11      213.45      212.75     54.27 o
  -4  15  11       28.21      248.16     57.26 o
  -3  15  11      425.16      335.12     62.82 o
  -2  15  11      452.36      424.20     55.05 o
  -1  15  11      628.78      658.87     62.90 o
   0  15  11       13.30       28.76     23.63 o
   1  15  11       32.80       42.47     21.37 o
   2  15  11       22.37        7.08     23.90 o
   3  15  11      237.74      279.29     60.30 o
   4  15  11     1178.03     1175.35    180.29 o
   5  15  11       34.45       84.90     57.75 o
  -5  16  11      468.04      546.31     82.38 o
  -4  16  11      755.63      793.03    121.94 o
  -3  16  11       76.73       61.75     36.30 o
  -2  16  11       11.20        5.92     20.57 o
  -1  16  11       82.50      120.55     33.91 o
   0  16  11       22.16       15.30     22.97 o
   1  16  11     1626.91     1494.89     76.05 o
   2  16  11      356.53      358.11     49.72 o
   3  16  11        9.15       -2.62     33.36 o
   4  16  11       31.56      222.85     82.22 o
  -5  17  11       85.14       75.93     41.70 o
  -4  17  11      105.00      168.32     49.73 o
  -3  17  11     1360.47     1248.22     99.97 o
  -2  17  11      877.78      863.49     73.92 o
  -1  17  11     2847.18     2509.48    108.42 o
   0  17  11       32.85       23.90     23.39 o
   1  17  11       85.02      119.04     40.82 o
   2  17  11       80.36       76.62     30.87 o
   3  17  11      128.94      146.25     50.62 o
   4  17  11      420.88      448.24    115.57 o
  -4  18  11      306.71      358.93     68.50 o
  -3  18  11        6.80       -4.60     22.87 o
  -2  18  11       55.64       76.43     29.99 o
  -1  18  11      276.61      325.67     55.01 o
   0  18  11      379.42      452.97     56.37 o
   1  18  11     1628.97     1600.75     72.39 o
   2  18  11       59.12       71.24     31.08 o
   3  18  11      287.00      292.16     61.12 o
   4  18  11       55.62       80.72     64.16 o
  -4  19  11       64.07      221.14     86.69 o
  -3  19  11       23.27       23.42     39.77 o
  -2  19  11        1.55        1.85     17.23 o
  -1  19  11     1230.59     1140.38     76.89 o
   0  19  11       23.48       24.81     25.16 o
   1  19  11        2.96        4.66     22.16 o
   2  19  11       17.54       16.72     23.43 o
   3  19  11      164.95      145.55     50.68 o
   4  19  11       84.73       68.12     59.46 o
  -4  20  11      232.07      228.59     57.31 o
  -3  20  11      544.88      489.71     78.13 o
  -2  20  11      153.76      198.26     41.72 o
  -1  20  11       84.59       73.65     32.72 o
   0  20  11      410.71      494.12     60.04 o
   1  20  11        2.64      -15.88     20.27 o
   2  20  11     1086.41     1002.45     75.27 o
   3  20  11        0.10       12.83     54.99 o
   4  20  11       42.31      171.74     77.29 o
  -4  21  11       50.48       33.08     28.23 o
  -3  21  11      798.42      702.66     91.29 o
  -2  21  11     1323.38     1359.72     86.40 o
  -1  21  11     1530.34     1454.79     88.06 o
   0  21  11      149.67      201.59     42.45 o
   1  21  11       20.65       49.72     28.86 o
   2  21  11      364.53      423.50     58.28 o
   3  21  11      587.71      681.38    129.14 o
  -3  22  11      448.19      504.10     79.24 o
  -2  22  11       84.17      111.60     41.43 o
  -1  22  11       90.75      118.41     37.29 o
   0  22  11      111.94      120.57     36.56 o
   1  22  11      930.68      951.09     74.99 o
   2  22  11      378.59      415.53     70.79 o
   3  22  11      359.44      369.68    102.88 o
  -3  23  11        3.32       26.55     26.44 o
  -2  23  11        0.55       34.72     24.61 o
  -1  23  11       76.18       66.43     30.22 o
   0  23  11        0.58       20.66     24.31 o
   1  23  11       54.92       49.39     30.33 o
   2  23  11        0.10      -18.28     34.99 o
   3  23  11       57.50       72.22     63.42 o
  -2  24  11      116.69       80.83     35.35 o
  -1  24  11      170.29      188.82     43.76 o
   0  24  11      249.52      314.36     52.49 o
   1  24  11       66.01       66.14     32.38 o
   2  24  11      100.28       56.92     54.54 o
  -2  25  11     1284.35     1232.71    116.90 o
  -1  25  11      395.19      409.89     62.58 o
   0  25  11      382.89      502.92     65.34 o
   1  25  11      107.31      148.41     37.99 o
  -1  26  11        1.19      -14.27     24.74 o
   0  26  11      387.76      452.08     64.25 o
   1  26  11      527.58      510.49     65.92 o
  -6   0  12      280.35      265.82     83.63 o
  -5   0  12     1944.55     2023.63    178.91 o
  -4   0  12     2119.32     2042.80    173.16 o
  -3   0  12      258.74      201.12     46.04 o
  -2   0  12     1257.17     1312.06    112.58 o
  -1   0  12       11.69       37.35     26.80 o
   0   0  12     1256.96     1521.11    159.62 o
   1   0  12      724.20      638.96     63.87 o
   2   0  12     1165.30     1168.86    130.34 o
   3   0  12      157.73      122.95     60.80 o
   4   0  12      402.20      408.99    101.39 o
   5   0  12        3.60      -33.27     38.65 o
  -6   1  12      183.68      158.60     50.02 o
  -5   1  12      763.77      935.89     98.62 o
  -4   1  12      433.95      587.82     76.69 o
  -3   1  12       45.31       32.42     19.97 o
  -2   1  12     2030.57     1772.63     69.33 o
  -1   1  12     2921.11     2772.13     83.59 o
   0   1  12      767.44      870.57     50.91 o
   1   1  12      348.08      394.55     37.48 o
   2   1  12       10.75       15.27     32.79 o
   3   1  12      124.40      122.83     43.49 o
   4   1  12     3384.53     3098.48    153.15 o
   5   1  12      218.55      413.87     74.43 o
  -6   2  12        0.06       15.08     31.41 o
  -5   2  12      188.28      262.28     61.81 o
  -4   2  12      134.81      188.53     39.54 o
  -3   2  12      298.68      282.28     37.11 o
  -2   2  12      461.49      422.28     41.69 o
  -1   2  12      128.66      139.98     27.08 o
   0   2  12        7.67       -3.78     16.11 o
   1   2  12      239.02      205.73     30.49 o
   2   2  12       11.13       13.50     30.45 o
   3   2  12       68.55       44.34     34.40 o
   4   2  12        7.92      110.56     41.51 o
   5   2  12       16.78        5.81     27.10 o
  -6   3  12      284.09      316.08     66.17 o
  -5   3  12      177.00      179.46     54.40 o
  -4   3  12      179.79      110.90     44.15 o
  -3   3  12      337.32      279.96     43.87 o
  -2   3  12     2109.16     2012.03    116.03 o
  -1   3  12     2601.56     2367.25     78.10 o
   0   3  12     1682.39     1858.07     68.58 o
   1   3  12      223.54      224.54     37.33 o
   2   3  12      284.77      297.42     59.76 o
   3   3  12      816.26      674.62     81.27 o
   4   3  12      372.32      674.56     85.70 o
   5   3  12       25.42       41.11     35.17 o
  -6   4  12       10.00       29.26     35.93 o
  -5   4  12      950.76     1031.64    102.09 o
  -4   4  12     3587.27     3369.91    154.17 o
  -3   4  12      737.21      725.66     63.70 o
  -2   4  12      856.91      826.45     52.80 o
  -1   4  12       90.03      213.08     65.88 o
   0   4  12     1410.91     1613.93     64.86 o
   1   4  12     1715.99     1532.40     62.25 o
   2   4  12     1485.21     1248.86    137.43 o
   3   4  12      605.98      592.03     78.21 o
   4   4  12       15.80      -23.24     26.32 o
   5   4  12      236.19      234.45     60.07 o
  -6   5  12      398.92      467.94     81.29 o
  -5   5  12      224.52      298.19     64.67 o
  -4   5  12      530.89      583.16     78.59 o
  -3   5  12      360.18      347.54     49.81 o
  -2   5  12      657.75      581.72     47.08 o
  -1   5  12     1813.09     1716.49     67.79 o
   0   5  12     4074.54     4614.28    123.62 o
   1   5  12       62.64       85.39     27.28 o
   2   5  12       21.83       27.36     30.89 o
   3   5  12        4.16       -4.10     33.31 o
   4   5  12      664.30      651.13     84.92 o
   5   5  12      216.11      340.58     68.14 o
  -6   6  12       17.29       29.32     33.04 o
  -4   6  12      135.79      153.42     47.46 o
  -3   6  12      438.85      415.50     53.48 o
  -2   6  12      270.43      275.48     36.45 o
  -1   6  12      161.75      124.37     26.73 o
   0   6  12      195.59      204.16     32.05 o
   1   6  12      248.63      241.41     33.42 o
   2   6  12       10.23       38.56     36.09 o
   3   6  12       72.94       47.97     34.92 o
   4   6  12        9.21      580.68     78.95 o
   5   6  12        3.48       64.50     42.38 o
  -6   7  12      175.87      193.25     82.03 o
  -5   7  12      580.40      658.70    123.62 o
  -4   7  12      479.05      545.96     77.02 o
  -3   7  12      110.70       97.10     31.79 o
  -2   7  12       74.57       78.08     36.99 o
  -1   7  12     2774.38     2543.73     87.26 o
   0   7  12     1250.53     1416.65     62.35 o
   1   7  12        4.92       47.01     23.43 o
   2   7  12      980.42      923.94     62.72 o
   3   7  12      267.30      221.09     54.44 o
   4   7  12      568.49      596.52     85.31 o
   5   7  12      270.24      406.85     74.89 o
  -5   8  12     1493.78     1350.15    107.43 o
  -4   8  12     2193.44     1971.28    121.77 o
  -3   8  12      625.78      641.45     62.77 o
  -2   8  12     2076.32     1873.70     89.15 o
  -1   8  12      467.38      439.26     42.47 o
   0   8  12     1571.03     1721.10     68.56 o
   1   8  12     1181.43     1123.61     56.33 o
   2   8  12     2107.32     1894.25     84.94 o
   3   8  12      902.96      912.95     93.12 o
   4   8  12       50.66      109.44     45.84 o
   5   8  12       55.30       40.11     38.03 o
  -5   9  12      157.60      212.82     58.51 o
  -4   9  12       15.69      117.02     43.21 o
  -3   9  12        2.93       21.45     23.44 o
  -2   9  12      618.28      590.83     75.63 o
  -1   9  12       13.93       12.55     19.08 o
   0   9  12       93.36      104.05     25.59 o
   1   9  12      189.67      164.54     29.84 o
   2   9  12      209.57      221.55     39.24 o
   3   9  12      216.63      214.26     55.05 o
   4   9  12      187.89      167.68     53.92 o
   5   9  12        1.23       -0.60     31.97 o
  -5  10  12        2.49       83.90     39.02 o
  -4  10  12       17.36       37.18     36.00 o
  -3  10  12       18.12       14.01     22.32 o
  -2  10  12      547.10      476.56     56.34 o
  -1  10  12     1090.49     1095.56     70.33 o
   0  10  12       57.69       64.81     23.53 o
   1  10  12        1.88       20.09     17.68 o
   2  10  12      418.99      405.89     49.50 o
   3  10  12      277.97      239.97     57.31 o
   4  10  12       74.55      302.60     66.72 o
   5  10  12      378.61      448.63     78.82 o
  -5  11  12      300.70      315.93     65.92 o
  -4  11  12        0.24       50.21     36.47 o
  -3  11  12      381.27      359.75     53.07 o
  -2  11  12      324.56      333.29     50.93 o
  -1  11  12     1009.34     1000.38     68.59 o
   0  11  12      991.77     1180.10     59.67 o
   1  11  12       64.32       75.59     23.58 o
   2  11  12       16.88       18.56     23.13 o
   3  11  12     1098.72     1047.69     95.09 o
   4  11  12      334.14      466.65     84.42 o
   5  11  12      310.35      371.84     74.52 o
  -5  12  12      253.39      202.56     52.30 o
  -4  12  12     1337.63     1352.11    104.64 o
  -3  12  12     1509.16     1517.75     93.74 o
  -2  12  12      402.67      388.91     53.45 o
  -1  12  12        1.24        9.28     27.29 o
   0  12  12     2212.45     2568.46     85.63 o
   1  12  12     1960.11     1832.75     73.15 o
   2  12  12       11.06        7.52     21.29 o
   3  12  12     1230.11     1285.75    101.91 o
   4  12  12        2.89       28.85     38.79 o
   5  12  12       87.52       90.95     58.64 o
  -5  13  12      283.81      331.06     75.76 o
  -4  13  12       93.67      162.16     47.98 o
  -3  13  12       45.52       25.55     27.34 o
  -2  13  12      540.10      488.96     59.64 o
  -1  13  12     1327.56     1295.34     77.14 o
   0  13  12      162.88      173.84     32.10 o
   1  13  12       16.86       28.07     19.91 o
   2  13  12       20.81       43.78     25.93 o
   3  13  12      153.38      230.65     75.76 o
   4  13  12        8.46       38.72     36.78 o
   5  13  12       68.93       54.46     52.75 o
  -5  14  12      284.04      409.44     73.37 o
  -4  14  12       84.68       57.48     38.90 o
  -3  14  12       67.06       68.26     30.71 o
  -2  14  12       21.73       34.67     24.79 o
  -1  14  12      295.85      339.27     49.73 o
   0  14  12     1962.30     2196.19     96.92 o
   1  14  12     1798.04     1783.65     73.97 o
   2  14  12        2.58        7.12     22.70 o
   3  14  12        0.97        5.79     34.02 o
   4  14  12        7.17       37.62     38.07 o
  -5  15  12      275.87      290.68     64.04 o
  -4  15  12       17.05      185.44     49.71 o
  -3  15  12      719.13      701.44     71.23 o
  -2  15  12     1630.94     1579.81     87.64 o
  -1  15  12     3427.77     3092.56    118.75 o
   0  15  12       26.66       30.11     23.96 o
   1  15  12     1333.23     1287.86     64.85 o
   2  15  12       26.78       29.73     25.53 o
   3  15  12     1184.53     1211.65    100.93 o
   4  15  12      413.52      441.71     78.54 o
  -4  16  12      876.87      894.19    100.89 o
  -3  16  12      621.72      597.70     68.19 o
  -2  16  12      603.48      602.16     66.21 o
  -1  16  12      100.55      122.97     36.18 o
   0  16  12     1000.33     1114.68     73.16 o
   1  16  12     1607.55     1556.46     71.09 o
   2  16  12      176.64      171.04     39.16 o
   3  16  12      237.27      223.62     59.27 o
   4  16  12        1.69        1.04     47.90 o
  -4  17  12       34.36      141.25     87.22 o
  -3  17  12      303.67      285.03     61.11 o
  -2  17  12        2.13       -6.57     18.45 o
  -1  17  12     1534.69     1372.24     83.29 o
   0  17  12     1769.27     1981.62     96.28 o
   1  17  12       16.08       26.17     19.65 o
   2  17  12        2.10       -5.20     22.33 o
   3  17  12       20.28       28.01     38.14 o
   4  17  12      336.54      342.67    104.15 o
  -4  18  12      196.80      219.91     55.79 o
  -3  18  12       57.11       69.30     36.11 o
  -2  18  12        3.09        0.19     19.63 o
  -1  18  12      116.27      128.86     37.10 o
   0  18  12     1002.46     1178.16     77.43 o
   1  18  12        5.36       -7.63     21.41 o
   2  18  12      316.36      264.05     46.85 o
   3  18  12       65.92       19.22     35.73 o
   4  18  12       16.24      161.82     78.71 o
  -4  19  12        0.65       13.51     30.38 o
  -3  19  12       50.78       41.34     30.19 o
  -2  19  12       42.73       66.17     30.23 o
  -1  19  12     1538.76     1338.34     84.93 o
   0  19  12     1030.38     1251.12     80.76 o
   1  19  12       78.60       52.72     35.84 o
   2  19  12      139.68      130.47     37.98 o
   3  19  12      374.70      436.32     77.29 o
  -3  20  12      279.86      255.36     57.77 o
  -2  20  12        2.59       -4.55     16.32 o
  -1  20  12      176.30      174.92     42.61 o
   0  20  12      198.20      269.83     48.51 o
   1  20  12      266.82      368.64     54.44 o
   2  20  12        7.29        9.19     26.44 o
   3  20  12      473.43      540.38    119.59 o
  -3  21  12       64.06       30.48     37.45 o
  -2  21  12       10.16       36.61     24.31 o
  -1  21  12       67.01       77.18     32.00 o
   0  21  12       20.46       66.27     30.36 o
   1  21  12      476.65      498.67     61.04 o
   2  21  12       58.65      131.49     45.90 o
   3  21  12       96.38       71.62     71.17 o
  -3  22  12      147.74      165.33     48.66 o
  -2  22  12       64.85       92.26     32.55 o
  -1  22  12       13.10       44.93     26.11 o
   0  22  12      153.01      165.09     40.77 o
   1  22  12       19.29       54.78     30.69 o
   2  22  12      516.99      570.31     82.18 o
  -2  23  12      905.63     1042.75    108.22 o
  -1  23  12     1730.04     1608.66     99.23 o
   0  23  12      280.33      350.16     56.08 o
   1  23  12        2.35       68.49     47.38 o
   2  23  12       23.04       70.09     37.83 o
  -2  24  12       72.20       47.42     33.25 o
  -1  24  12      160.97      236.33     57.20 o
   0  24  12      173.86      225.30     47.88 o
   1  24  12      556.40      564.40     85.31 o
  -1  25  12       11.84       47.17     29.05 o
   0  25  12       80.26      104.97     38.32 o
   1  25  12       13.11       68.56     60.28 o
  -5   1  13      824.67      908.84    137.31 o
  -3   1  13     1081.82     1020.15     56.76 o
  -2   1  13      368.17      339.65     40.38 o
  -1   1  13     2782.97     2739.22     87.39 o
   0   1  13     1135.73     1188.63     58.97 o
   1   1  13      281.94      267.85     38.13 o
   2   1  13      147.36      167.69     49.89 o
   3   1  13      554.19      505.49     76.74 o
   4   1  13     1519.97     1614.28    116.82 o
   5   1  13      167.19      164.26     69.94 o
  -5   2  13       33.39      107.00     45.62 o
  -4   2  13      532.89      636.42     83.72 o
  -3   2  13     1060.02     1009.98     69.88 o
  -2   2  13     1620.04     1534.84     67.62 o
  -1   2  13      257.53      285.12     37.46 o
   0   2  13     1990.62     2188.74     76.98 o
   1   2  13      181.03      180.12     31.16 o
   2   2  13     1716.85     1445.06    102.96 o
   3   2  13      321.10      316.84     63.02 o
   4   2  13       36.22       38.17     40.25 o
   5   2  13      109.93      113.07     49.55 o
  -5   3  13      216.51      269.48     64.42 o
  -4   3  13      664.18      693.90     67.21 o
  -3   3  13        1.08      -12.43     18.79 o
  -2   3  13     1973.14     1731.45     71.57 o
  -1   3  13     1403.17     1391.61     64.52 o
   0   3  13      930.58      978.54     54.40 o
   1   3  13       13.19       27.78     22.20 o
   2   3  13      133.29      129.76     46.96 o
   3   3  13      387.90      461.00     74.21 o
   4   3  13      279.77      405.68     71.87 o
   5   3  13      244.97      409.11     75.08 o
  -5   4  13       90.20      138.90     48.86 o
  -4   4  13        0.12        1.73     25.09 o
  -3   4  13        3.87       13.17     22.89 o
  -2   4  13      215.15      201.90     33.64 o
  -1   4  13       19.59       40.45     22.02 o
   0   4  13       94.84      103.40     26.85 o
   1   4  13      287.21      309.10     37.96 o
   2   4  13      165.37      196.42     52.86 o
   3   4  13        1.93       43.33     37.49 o
   4   4  13       15.95       88.92     44.24 o
   5   4  13        5.57       30.77     34.28 o
  -5   5  13      833.48      753.07     94.58 o
  -4   5  13        6.93       82.74     40.73 o
  -3   5  13       73.62       62.52     28.55 o
  -2   5  13       20.25       -8.26     17.51 o
  -1   5  13     2117.86     2015.87     76.44 o
   0   5  13      872.88      933.56     64.43 o
   1   5  13      891.44      827.74     52.02 o
   2   5  13      398.04      417.28     68.49 o
   3   5  13      929.02      745.98     87.96 o
   4   5  13      428.60      488.45     79.10 o
   5   5  13       68.85       93.58     48.26 o
  -5   6  13      525.55      542.57     84.20 o
  -4   6  13     3091.98     2841.92    117.98 o
  -3   6  13      885.59      769.57     68.67 o
  -2   6  13      256.09      257.65     44.26 o
  -1   6  13      162.62      142.42     58.34 o
   0   6  13      536.94      590.06     48.08 o
   1   6  13     2353.54     2244.03     78.39 o
   2   6  13     3375.87     2953.00    141.95 o
   3   6  13     3689.05     3309.97    157.23 o
   4   6  13       38.77       47.70     38.56 o
   5   6  13       37.44       41.52     38.36 o
  -5   7  13      259.60      340.73     98.33 o
  -4   7  13        4.03       68.33     37.34 o
  -3   7  13      152.38      118.27     36.41 o
  -2   7  13      515.17      417.87     82.40 o
  -1   7  13      267.90      280.89     38.18 o
   0   7  13      985.40     1049.62     57.71 o
   1   7  13       37.57       70.05     23.95 o
   2   7  13       99.27       80.87     40.15 o
   3   7  13      181.96      218.47     55.18 o
   4   7  13       99.03      123.92     50.01 o
   5   7  13      301.25      379.98     76.31 o
  -5   8  13       30.85       30.07     30.50 o
  -4   8  13      147.02      187.82     52.52 o
  -3   8  13       29.97       43.90     25.03 o
  -2   8  13      199.68      157.81     37.49 o
  -1   8  13      148.17      162.77     30.93 o
   0   8  13      423.60      369.50     41.92 o
   1   8  13       34.65       37.09     21.34 o
   2   8  13      157.14      149.74     46.15 o
   3   8  13       95.34       85.53     39.16 o
   4   8  13        0.33      266.71     63.60 o
   5   8  13      169.09      203.16     60.95 o
  -5   9  13       16.60       26.25     28.24 o
  -4   9  13       15.96       86.28     40.09 o
  -3   9  13      224.72      189.58     41.16 o
  -2   9  13       20.46       13.20     22.51 o
  -1   9  13      873.09      852.27     56.10 o
   0   9  13      466.49      630.24     50.73 o
   1   9  13       78.73       69.82     23.00 o
   2   9  13        1.89       11.15     29.25 o
   3   9  13       50.03       37.66     37.93 o
   4   9  13      105.95      182.88     57.33 o
   5   9  13      385.08      431.68     82.32 o
  -5  10  13      420.64      455.93     78.06 o
  -4  10  13     1135.02      941.44     98.88 o
  -3  10  13     1359.15     1230.67     79.76 o
  -2  10  13     2576.49     2299.35    103.24 o
  -1  10  13      173.73      198.15     40.63 o
   0  10  13      659.80      763.25     53.94 o
   1  10  13     1398.19     1252.04     62.57 o
   2  10  13     1660.07     1522.94    215.13 o
   3  10  13     1634.66     1496.76    111.98 o
   4  10  13        7.40       83.00     43.79 o
   5  10  13       19.55      -21.25     34.21 o
  -5  11  13       11.07       11.24     29.68 o
  -4  11  13        8.58       37.71     46.89 o
  -3  11  13      257.94      189.30     42.48 o
  -2  11  13      275.37      273.30     47.48 o
  -1  11  13      787.92      794.95     68.34 o
   0  11  13       32.79       55.86     24.25 o
   1  11  13      233.72      220.32     34.74 o
   2  11  13      611.69      547.03     77.69 o
   3  11  13      141.18      176.59     56.65 o
   4  11  13      187.77      234.63     62.37 o
  -5  12  13      172.39      157.45     51.28 o
  -4  12  13       29.69       51.76     34.79 o
  -3  12  13       10.15       27.18     24.76 o
  -2  12  13        0.87        1.62     21.96 o
  -1  12  13       12.72       20.63     23.67 o
   0  12  13       46.03       70.16     25.12 o
   1  12  13        5.49        6.45     18.62 o
   2  12  13      716.24      722.08     92.06 o
   3  12  13       36.77       56.72     41.72 o
   4  12  13       45.79       74.40     43.15 o
  -5  13  13      842.84      873.26    100.93 o
  -4  13  13       92.78       92.18     37.61 o
  -3  13  13      152.32      121.71     37.16 o
  -2  13  13      475.41      496.16     61.44 o
  -1  13  13     2271.33     2178.34    101.73 o
   0  13  13      249.07      287.77     39.43 o
   1  13  13       34.42       44.98     22.12 o
   2  13  13      872.46      753.24     88.13 o
   3  13  13      379.95      305.70     66.25 o
   4  13  13      559.21      680.40    105.20 o
  -4  14  13      119.56      181.91     53.05 o
  -3  14  13      641.68      627.52     69.68 o
  -2  14  13     2357.85     2036.15    103.36 o
  -1  14  13       53.71       74.55     36.62 o
   0  14  13     1548.09     1775.65     90.10 o
   1  14  13     3627.11     3409.73    109.59 o
   2  14  13       49.74       96.53     43.95 o
   3  14  13      642.52      644.71     88.28 o
   4  14  13        1.11      157.26     51.04 o
  -4  15  13       24.25      100.10     43.56 o
  -3  15  13       10.86       29.08     23.14 o
  -2  15  13      423.03      304.25     51.78 o
  -1  15  13       52.99       80.26     30.32 o
   0  15  13      262.87      245.75     44.51 o
   1  15  13      439.58      492.81     49.05 o
   2  15  13       22.30       36.77     37.60 o
   3  15  13        2.07        5.09     30.65 o
   4  15  13       71.73       78.44     45.09 o
  -4  16  13       31.96       19.51     29.42 o
  -3  16  13        6.66       -9.43     17.42 o
  -2  16  13      433.54      387.11     58.26 o
  -1  16  13      240.40      286.17     49.90 o
   0  16  13       12.77       30.96     26.25 o
   1  16  13      441.79      434.51     48.55 o
   2  16  13      157.53      138.09     38.17 o
   3  16  13        1.86        2.96     36.13 o
   4  16  13        6.09       27.31     60.95 o
  -4  17  13      129.09      215.85     55.58 o
  -3  17  13       38.96       81.39     30.29 o
  -2  17  13     1455.60     1350.32     88.23 o
  -1  17  13      835.83      911.65     78.37 o
   0  17  13      938.57     1056.08     78.07 o
   1  17  13       15.07       39.52     25.43 o
   2  17  13       10.91       27.48     26.66 o
   3  17  13      208.21      211.73     57.94 o
  -4  18  13      609.17      620.62     89.29 o
  -3  18  13       43.20       25.81     26.83 o
  -2  18  13      762.15      747.73    103.62 o
  -1  18  13       74.94       44.62     28.69 o
   0  18  13       56.45       47.83     26.39 o
   1  18  13      306.84      294.45    104.78 o
   2  18  13      268.61      255.08     47.46 o
   3  18  13      349.76      413.75     76.51 o
  -3  19  13      184.14      184.25     50.26 o
  -2  19  13      144.70      150.20     39.86 o
  -1  19  13      254.25      280.79     49.41 o
   0  19  13      379.34      446.36     61.07 o
   1  19  13        8.61       17.69     33.14 o
   2  19  13       52.54       45.69     30.10 o
   3  19  13       45.50       37.52     40.49 o
  -3  20  13      282.48      229.34     58.08 o
  -2  20  13      382.61      412.42     61.48 o
  -1  20  13       12.77       28.74     24.80 o
   0  20  13      530.41      682.40     71.75 o
   1  20  13       11.68       -2.68     30.10 o
   2  20  13       43.98       52.80     31.83 o
   3  20  13      332.51      360.86     73.41 o
  -3  21  13        7.21       40.00     33.14 o
  -2  21  13       25.38       31.36     22.78 o
  -1  21  13      540.59      443.64     61.46 o
   0  21  13      946.68     1217.43     86.41 o
   1  21  13      128.89      150.18     46.48 o
   2  21  13       29.59       45.13     34.73 o
  -2  22  13      513.46      538.31     70.59 o
  -1  22  13        5.39       34.37     25.89 o
   0  22  13       51.73       69.88     33.47 o
   1  22  13       13.22        9.67     32.38 o
   2  22  13      162.29      222.19     59.33 o
  -2  23  13       10.96        4.63     27.96 o
  -1  23  13       22.13       43.75     29.82 o
   0  23  13        1.82       -9.43     22.43 o
   1  23  13       11.81       46.31     37.60 o
  -1  24  13        7.25      -12.91     43.20 o
   0  24  13      248.52      390.15     60.03 o
  -5   0  14      108.89      148.99     75.58 o
  -4   0  14       51.29        6.12     46.41 o
  -3   0  14      286.24      280.37     62.71 o
  -2   0  14     2355.30     2087.21    114.73 o
  -1   0  14     3560.58     3380.31    170.33 o
   0   0  14     1441.05     1585.62     99.06 o
   2   0  14      442.21      416.45    102.21 o
   3   0  14     3022.58     2693.52    204.94 o
   4   0  14       50.38       80.13     52.00 o
   5   0  14      105.20      132.65     78.26 o
  -5   1  14      154.17      171.95     53.73 o
  -4   1  14      515.36      728.75     89.71 o
  -3   1  14       27.96       16.22     23.88 o
  -2   1  14      852.00      827.73     57.87 o
  -1   1  14      654.36      673.15     52.98 o
   0   1  14       58.25       82.41     27.22 o
   1   1  14      114.75      128.22     28.03 o
   2   1  14      102.49      110.11     45.17 o
   3   1  14        4.32        5.91     42.64 o
   4   1  14      119.90      239.52     58.31 o
   5   1  14      331.95      332.13     72.89 o
  -5   2  14       38.52       31.91     33.54 o
  -4   2  14       78.38       73.13     41.41 o
  -3   2  14      183.67      154.96     38.11 o
  -2   2  14     1059.18      970.09     58.19 o
  -1   2  14       47.00       57.09     24.03 o
   0   2  14      164.86      190.67     34.17 o
   1   2  14        3.97        2.14     17.11 o
   2   2  14       98.96       85.02     93.93 o
   3   2  14       50.30       57.82     42.36 o
   4   2  14      111.66      141.48     61.85 o
   5   2  14       21.38        4.70     32.29 o
  -5   3  14     1148.78     1099.71    109.67 o
  -4   3  14      664.30      726.52     91.12 o
  -3   3  14      229.71      219.87     43.70 o
  -2   3  14     1631.63     1497.15     69.08 o
  -1   3  14      180.55      261.79     36.82 o
   0   3  14     1680.69     1950.75     76.94 o
   1   3  14     1637.93     1356.30     76.00 o
   2   3  14      446.45      420.63     71.30 o
   3   3  14      974.92      992.96    101.99 o
   4   3  14      753.33      807.09    120.27 o
   5   3  14      145.67      180.76     60.61 o
  -5   4  14       70.00       51.77     39.91 o
  -4   4  14      231.11      214.88     45.35 o
  -3   4  14     2674.29     2616.30    110.68 o
  -2   4  14      136.03       94.23     26.57 o
  -1   4  14     2401.94     2078.78     79.47 o
   0   4  14      116.54      153.04     31.26 o
   1   4  14        6.24       76.12     24.90 o
   2   4  14      643.74      656.24     85.22 o
   3   4  14     1306.84     1254.54    103.60 o
   4   4  14      124.00      193.64     56.07 o
   5   4  14       10.31       -1.48     33.71 o
  -5   5  14      102.20      132.64     51.81 o
  -4   5  14       11.11       63.04     31.97 o
  -3   5  14      269.42      246.19     46.23 o
  -2   5  14      336.14      267.70     45.84 o
  -1   5  14      903.11      835.30     56.95 o
   0   5  14      304.16      349.56     50.10 o
   1   5  14       43.47       87.55     24.99 o
   2   5  14       46.42       56.19     36.70 o
   3   5  14      124.67      152.79     52.90 o
   4   5  14       15.07      135.65     49.66 o
   5   5  14       56.77      201.06     59.18 o
  -5   6  14       17.81       11.63     33.02 o
  -4   6  14       12.92       21.67     28.24 o
  -3   6  14      626.35      604.24     65.44 o
  -2   6  14      684.17      592.31     62.68 o
  -1   6  14       29.87       47.00     27.88 o
   0   6  14        0.13       -5.30     18.54 o
   1   6  14      169.12      171.21     32.58 o
   2   6  14       40.02       30.11     34.55 o
   3   6  14       23.77       43.54     42.30 o
   4   6  14       18.69       80.12     43.21 o
   5   6  14       24.05       73.82     48.14 o
  -5   7  14      432.83      565.07     84.59 o
  -4   7  14      107.71      180.47     52.35 o
  -3   7  14      418.44      410.57     57.71 o
  -2   7  14        1.92       -3.70     25.87 o
  -1   7  14     2818.77     2664.33     90.85 o
   0   7  14      960.49      999.62     58.54 o
   1   7  14       11.28       57.62     24.07 o
   2   7  14      769.63      611.62     82.40 o
   3   7  14      267.72      181.89     56.23 o
   4   7  14      155.04      183.87     56.92 o
  -5   8  14      224.83      267.29     98.82 o
  -4   8  14     1501.33     1409.92     89.16 o
  -3   8  14     1863.37     1602.13     90.27 o
  -2   8  14      352.98      314.82     51.21 o
  -1   8  14      133.33      133.42     30.57 o
   0   8  14      190.58      202.45     35.07 o
   1   8  14       30.43       20.98     20.51 o
   2   8  14     1778.04     1670.46    112.60 o
   3   8  14     1659.38     1777.62    122.41 o
   4   8  14      126.81      175.25     57.29 o
  -5   9  14       95.06      161.30     51.54 o
  -4   9  14      132.94      156.30     39.57 o
  -3   9  14      275.01      275.68     48.62 o
  -2   9  14       17.83        2.35     23.24 o
  -1   9  14       17.01       25.28     24.80 o
   0   9  14      936.75     1011.13     60.54 o
   1   9  14      407.53      376.67     43.04 o
   2   9  14      359.77      306.36     64.28 o
   3   9  14        4.34       51.61     38.06 o
   4   9  14       40.96      105.07     48.51 o
  -5  10  14       41.69       21.83     30.91 o
  -4  10  14       72.39      120.34     43.33 o
  -3  10  14      189.17      163.59     39.95 o
  -2  10  14       13.77       10.16     21.15 o
  -1  10  14      179.69      189.10     41.69 o
   0  10  14      519.79      617.33     52.84 o
   1  10  14       10.12        1.62     20.03 o
   2  10  14      155.32      120.36     45.96 o
   3  10  14       83.47       94.37     45.13 o
   4  10  14        3.30       46.67     40.46 o
  -4  11  14      293.89      376.55     71.52 o
  -3  11  14       82.88       88.03     33.02 o
  -2  11  14      150.73      160.03     40.06 o
  -1  11  14     1211.89     1088.03     81.76 o
   0  11  14     1133.98     1308.57     77.89 o
   1  11  14       18.29       34.56     22.11 o
   2  11  14      297.19      258.10     61.40 o
   3  11  14       27.28       20.75     39.42 o
   4  11  14      472.88      487.95     83.34 o
  -4  12  14       13.07       64.49     34.61 o
  -3  12  14      162.70      207.50     43.79 o
  -2  12  14     2043.09     1894.84    118.21 o
  -1  12  14      322.38      311.42     50.32 o
   0  12  14      239.71      276.58     41.44 o
   1  12  14      910.00      866.32     59.87 o
   2  12  14      266.59      279.73     63.78 o
   3  12  14      689.21      712.25     95.04 o
   4  12  14      348.90      379.22     76.17 o
  -4  13  14      109.60      177.17     52.52 o
  -3  13  14       76.40       77.74     31.59 o
  -2  13  14        7.03        6.46     25.29 o
  -1  13  14       78.40      114.16     37.76 o
   0  13  14      310.90      368.26     60.03 o
   1  13  14       34.90       13.73     24.92 o
   2  13  14       38.82       81.73     44.51 o
   3  13  14       79.90      108.80     51.03 o
   4  13  14      117.70      166.78     55.42 o
  -4  14  14      535.03      620.24     89.12 o
  -3  14  14      452.71      418.82     59.35 o
  -2  14  14      279.19      286.83     53.34 o
  -1  14  14       36.35       47.85     28.80 o
   0  14  14      445.95      530.87     65.41 o
   1  14  14      156.18      133.40     37.55 o
   2  14  14       41.27       59.15     46.67 o
   3  14  14      553.54      559.04     85.88 o
   4  14  14       11.14       19.22     36.19 o
  -4  15  14       66.32       95.93     42.87 o
  -3  15  14       10.00       26.06     24.63 o
  -2  15  14       29.61      -16.90     22.98 o
  -1  15  14     1503.01     1422.09     87.77 o
   0  15  14     1994.02     2205.70    104.58 o
   1  15  14      319.34      436.19     62.31 o
   2  15  14       69.41       20.31     40.93 o
   3  15  14      150.48      154.88     52.57 o
  -4  16  14       93.33       82.71     34.86 o
  -3  16  14      258.80      237.30     48.90 o
  -2  16  14     1646.62     1401.97     90.58 o
  -1  16  14      255.35      287.51     61.65 o
   0  16  14      810.85      809.81     75.38 o
   1  16  14       53.04       62.00     36.79 o
   2  16  14      604.15      691.89     91.24 o
   3  16  14      383.22      439.60     79.71 o
  -3  17  14        0.17        0.08     19.52 o
  -2  17  14       75.68       68.37     31.13 o
  -1  17  14      766.83      654.83     70.96 o
   0  17  14      590.00      730.38    115.48 o
   1  17  14      179.90      247.06     59.92 o
   2  17  14      178.31      160.83     52.99 o
   3  17  14        5.43      -18.28     34.00 o
  -3  18  14       73.16       77.08     33.59 o
  -2  18  14      426.25      435.68     64.85 o
  -1  18  14       14.17       54.89     28.93 o
   0  18  14      660.30      693.49     72.00 o
   1  18  14      379.59      319.73     66.84 o
   2  18  14      264.91      213.67     58.94 o
   3  18  14      246.36      217.10     64.91 o
  -3  19  14        4.55       18.75     34.32 o
  -2  19  14      139.01      126.72     38.79 o
  -1  19  14      844.71      880.43     81.42 o
   0  19  14      781.84      936.21     80.92 o
   1  19  14       44.00      126.66     46.21 o
   2  19  14       65.22       52.12     41.75 o
  -2  20  14      178.86      176.66     45.11 o
  -1  20  14       11.43       39.26     28.03 o
   0  20  14       88.31       95.46     34.58 o
   1  20  14      345.91      368.24     73.06 o
   2  20  14      468.79      422.50    112.06 o
  -2  21  14       36.54       33.61     27.57 o
  -1  21  14       67.43       67.94     31.62 o
   0  21  14        0.52       -0.35     24.42 o
   1  21  14        4.76       -3.35     32.59 o
  -1  22  14       45.45       60.77     31.42 o
   0  22  14        6.39       24.85     27.53 o
   1  22  14       30.84        7.25     30.75 o
  -5   1  15      259.30      287.93     65.77 o
  -4   1  15      307.37      294.42     66.42 o
  -3   1  15      448.37      425.13     56.48 o
  -2   1  15      364.02      369.71     45.29 o
  -1   1  15      177.76      223.17     35.37 o
   0   1  15     1328.17     1485.51     69.71 o
   1   1  15     1326.25     1197.13     62.34 o
   2   1  15      211.08      166.29     55.13 o
   3   1  15        5.62       17.03     41.71 o
   4   1  15      256.96      257.63     63.20 o
  -5   2  15       53.96       61.60     38.47 o
  -4   2  15       32.00       23.64     35.34 o
  -3   2  15     3094.17     3110.83    169.19 o
  -2   2  15      536.47      520.70     50.75 o
  -1   2  15      945.50      888.41     58.79 o
   0   2  15       28.54       40.07     23.80 o
   1   2  15       94.61       90.05     26.81 o
   2   2  15      450.92      506.13     80.87 o
   3   2  15      782.71      897.07    102.39 o
   4   2  15      159.15      210.55     58.74 o
  -5   3  15      121.07      138.27     70.58 o
  -4   3  15      128.95      199.85     54.92 o
  -3   3  15      473.37      430.99     59.06 o
  -2   3  15       50.67       57.35     24.90 o
  -1   3  15     1839.18     1744.92     76.58 o
   0   3  15      612.38      708.18     55.24 o
   1   3  15      119.41      145.26     36.10 o
   2   3  15       88.87      126.08     49.33 o
   3   3  15       73.48       88.38     44.56 o
   4   3  15      288.32      384.83     72.88 o
  -5   4  15       24.97       26.82     34.61 o
  -4   4  15       49.09       49.01     35.40 o
  -3   4  15       62.18       39.66     27.91 o
  -2   4  15        0.14      -11.27     17.92 o
  -1   4  15       79.34       77.76     26.55 o
   0   4  15      143.34      170.56     34.00 o
   1   4  15       47.43       56.74     23.10 o
   2   4  15      105.45       95.78     46.43 o
   3   4  15      148.71      172.58     57.40 o
   4   4  15       28.90       26.66     38.04 o
  -5   5  15      353.33      356.78     72.03 o
  -4   5  15      852.43      753.45     75.81 o
  -3   5  15      231.02      282.67     49.80 o
  -2   5  15      262.44      262.42     45.85 o
  -1   5  15      176.59      219.41     36.39 o
   0   5  15      838.59      970.85     59.76 o
   1   5  15      686.62      710.15     54.79 o
   2   5  15     1448.08     1153.91     99.66 o
   3   5  15       15.75       -4.45     33.95 o
   4   5  15      125.80      203.38     60.61 o
  -5   6  15       48.88       83.30     42.01 o
  -4   6  15      229.30      284.70     52.31 o
  -3   6  15     1596.09     1387.32     86.57 o
  -2   6  15     1694.79     1459.38     85.20 o
  -1   6  15      422.70      421.24     54.96 o
   0   6  15        5.26       32.47     21.92 o
   1   6  15       36.65       24.43     26.18 o
   2   6  15      995.34     1054.17    201.62 o
   3   6  15      784.89      820.67    100.07 o
   4   6  15      265.96      299.72     69.71 o
  -4   7  15      195.51      257.62     66.21 o
  -3   7  15       81.04      122.60     44.12 o
  -2   7  15       98.33      104.60     42.03 o
  -1   7  15      147.67      180.66     34.71 o
   0   7  15       42.00       54.70     26.18 o
   1   7  15      968.86      827.54     77.85 o
   2   7  15      419.06      366.63     69.87 o
   3   7  15      167.84      127.70     50.37 o
   4   7  15        8.03       24.01     37.39 o
  -4   8  15       85.51       68.78     32.39 o
  -3   8  15      139.62      103.20     36.05 o
  -2   8  15      198.56      163.22     39.90 o
  -1   8  15      255.52      225.46     44.27 o
   0   8  15        3.80       10.05     21.06 o
   1   8  15        8.65        5.98     23.58 o
   2   8  15      117.92       71.35     42.95 o
   3   8  15       70.08       83.55     44.34 o
   4   8  15        5.25       78.44     44.97 o
  -4   9  15      766.37      787.89     78.59 o
  -3   9  15      611.03      559.28     65.50 o
  -2   9  15      251.90      220.69     46.68 o
  -1   9  15      196.45      194.28     42.26 o
   0   9  15      911.95     1037.69     62.93 o
   1   9  15      197.79      232.23     49.29 o
   2   9  15       77.73      108.45     43.15 o
   3   9  15        1.58       52.16     41.03 o
   4   9  15      192.89      236.82     63.98 o
  -4  10  15      117.67      166.66     41.91 o
  -3  10  15     1063.74     1197.72     81.89 o
  -2  10  15     1382.74     1308.57     85.55 o
  -1  10  15      335.85      315.05     52.17 o
   0  10  15       33.79       35.43     22.53 o
   1  10  15       33.96       33.62     26.38 o
   2  10  15      421.65      461.84     78.82 o
   3  10  15      260.35      320.65     69.24 o
   4  10  15      202.79      323.63     72.79 o
  -4  11  15       35.18      154.42     50.60 o
  -3  11  15       12.52       16.90     20.75 o
  -2  11  15      692.67      528.62     66.02 o
  -1  11  15        1.08       42.48     27.05 o
   0  11  15      373.39      497.72     51.96 o
   1  11  15      379.14      388.87     55.89 o
   2  11  15      479.26      482.68     80.72 o
   3  11  15      174.18      146.55     53.59 o
   4  11  15       24.67      172.86     55.67 o
  -4  12  15       85.16      150.93     51.19 o
  -3  12  15      120.09      107.22     38.92 o
  -2  12  15      368.56      355.85     57.72 o
  -1  12  15       21.24       18.67     23.17 o
   0  12  15       10.80       10.81     25.82 o
   1  12  15      196.25      192.86     41.48 o
   2  12  15      118.53      161.60     52.34 o
   3  12  15      338.09      363.09     74.01 o
  -4  13  15      374.24      401.63     74.23 o
  -3  13  15        7.58        0.09     20.44 o
  -2  13  15       15.09       30.18     27.98 o
  -1  13  15      105.66       79.55     32.72 o
   0  13  15      730.70      840.64     73.93 o
   1  13  15      761.44      818.66     73.23 o
   2  13  15      677.05      640.31     89.32 o
   3  13  15      101.62       81.34     45.93 o
  -4  14  15       40.70       48.72     51.40 o
  -3  14  15      523.24      549.47     79.87 o
  -2  14  15     1433.73     1205.22    119.08 o
  -1  14  15      705.59      751.37     74.41 o
   0  14  15      106.84      167.33     39.16 o
   1  14  15      289.54      267.30     47.68 o
   2  14  15      339.61      372.55     72.39 o
   3  14  15      414.04      393.11    118.18 o
  -3  15  15        7.47       -8.97     20.36 o
  -2  15  15       16.54       32.44     27.81 o
  -1  15  15      654.29      614.49     70.23 o
   0  15  15      163.19      166.00     40.89 o
   1  15  15      389.08      351.14     97.36 o
   2  15  15       10.36       22.99     40.85 o
   3  15  15        6.10       17.71     38.74 o
  -3  16  15      376.56      434.95     64.53 o
  -2  16  15       54.78       71.97     35.89 o
  -1  16  15       22.99       45.90     28.20 o
   0  16  15        0.54       25.87     25.97 o
   1  16  15      213.50      207.50     55.51 o
   2  16  15       47.14       40.13     42.75 o
   3  16  15        4.51       59.11     41.67 o
  -3  17  15       24.40       28.64     23.32 o
  -2  17  15       11.98        1.93     25.44 o
  -1  17  15       79.52      117.53     42.99 o
   0  17  15      201.38      266.10     49.15 o
   1  17  15     2184.93     2033.89    130.73 o
   2  17  15       59.97       87.37     47.80 o
  -2  18  15      691.12      592.97     73.25 o
  -1  18  15      357.70      338.65     56.38 o
   0  18  15        5.62        2.78     24.47 o
   1  18  15       25.37       34.35     74.35 o
   2  18  15      376.15      404.98     76.90 o
  -2  19  15       63.51       20.47     30.83 o
  -1  19  15      229.40      208.74     45.48 o
   0  19  15      574.48      663.19     73.35 o
   1  19  15      146.12      221.15     74.38 o
  -1  20  15        1.68        9.82     25.54 o
   0  20  15       40.86       48.75     31.49 o
   1  20  15       60.07       97.87     47.97 o
   0  21  15      952.73     1200.49     95.26 o
  -4   0  16      399.65      365.20    110.27 o
  -3   0  16      455.89      480.62    110.04 o
  -2   0  16     2976.19     2846.87    141.51 o
  -1   0  16       59.92      121.44     43.90 o
   0   0  16       17.36       37.18     34.49 o
   1   0  16      420.63      341.55    100.35 o
   2   0  16       45.95       63.49     66.03 o
   3   0  16      283.73      194.42     89.68 o
   4   0  16     1837.96     1725.87    187.64 o
  -4   1  16       16.25        7.00     37.17 o
  -3   1  16       44.97       31.79     33.76 o
  -2   1  16        6.30       -3.90     21.49 o
  -1   1  16      533.05      536.26     53.16 o
   0   1  16      291.45      367.00     45.83 o
   1   1  16      724.81      693.00     89.27 o
   2   1  16       13.64       20.64     39.15 o
   3   1  16       18.89       42.42     36.35 o
   4   1  16        1.04       44.36     37.81 o
  -4   2  16        3.92       -4.81     39.17 o
  -3   2  16        4.44       14.42     23.03 o
  -2   2  16      318.98      319.52     44.70 o
  -1   2  16      143.36      160.41     34.04 o
   0   2  16       29.21       46.86     24.58 o
   1   2  16      253.03      132.01     51.93 o
   2   2  16       33.01       18.53     38.71 o
   3   2  16       24.05       22.60     33.69 o
   4   2  16        7.64       21.09     46.14 o
  -4   3  16      717.16      694.74     95.92 o
  -3   3  16      254.37      245.76     47.57 o
  -2   3  16       36.53       28.66     27.31 o
  -1   3  16      106.31      167.73     39.75 o
   0   3  16      109.32      144.58     31.63 o
   1   3  16     1450.49     1362.00     81.96 o
   2   3  16      292.44      302.91     68.87 o
   3   3  16      230.35      176.21     86.47 o
   4   3  16       67.29      171.93     74.01 o
  -4   4  16       31.29       31.47     34.15 o
  -3   4  16     1465.61     1502.42     90.39 o
  -2   4  16      556.62      634.27     67.64 o
  -1   4  16      922.01      794.61     61.55 o
   0   4  16      755.67      777.53     69.94 o
   1   4  16       81.39       94.17     33.48 o
   2   4  16      447.99      378.91     74.64 o
   3   4  16      417.77      420.52     78.91 o
   4   4  16      270.54      312.02     71.99 o
  -4   5  16      178.56      184.81     54.92 o
  -3   5  16     1184.23     1173.01     81.44 o
  -2   5  16        0.17       -2.41     22.29 o
  -1   5  16      795.04      790.31     61.41 o
   0   5  16       27.76       -6.97     18.08 o
   1   5  16      139.44      156.82     40.02 o
   2   5  16      175.12      178.68     57.50 o
   3   5  16       60.96       92.23     47.02 o
   4   5  16       22.70      127.70     74.53 o
  -4   6  16      209.37      222.98     49.02 o
  -3   6  16       80.03       89.30     34.39 o
  -2   6  16      610.93      478.32     62.15 o
  -1   6  16      500.17      435.88     49.75 o
   0   6  16       33.14       53.13     26.12 o
   1   6  16       15.00       23.06     28.04 o
   2   6  16       35.60       38.67     38.61 o
   3   6  16        9.83        4.31     34.20 o
   4   6  16        0.11       81.14     42.58 o
  -4   7  16      261.83      206.75     58.52 o
  -3   7  16      626.55      587.99     84.11 o
  -2   7  16        0.73       -0.28     23.97 o
  -1   7  16      442.91      434.57     59.36 o
   0   7  16      441.29      517.11     53.00 o
   1   7  16      662.61      670.87     68.12 o
   2   7  16      347.34      292.71     66.94 o
   3   7  16      286.89      315.49     72.11 o
  -4   8  16       83.75       95.25     33.39 o
  -3   8  16      289.09      311.21     52.19 o
  -2   8  16     1197.63     1048.83     82.48 o
  -1   8  16     1366.38     1274.75     83.97 o
   0   8  16      181.21      223.47     39.64 o
   1   8  16      235.97      253.51     54.99 o
   2   8  16     1126.99      977.27    105.00 o
   3   8  16      519.77      447.23     87.63 o
  -4   9  16      331.65      391.97     60.27 o
  -3   9  16        6.53       31.13     25.58 o
  -2   9  16       65.03       58.61     32.89 o
  -1   9  16       12.02       37.34     34.91 o
   0   9  16        1.75       15.42     22.07 o
   1   9  16      813.85      741.57     71.22 o
   2   9  16      327.14      364.89     83.22 o
   3   9  16        0.44      -16.90     34.12 o
  -4  10  16      213.94      208.74     46.77 o
  -3  10  16      126.69       78.87     30.73 o
  -2  10  16      237.64      170.10     44.35 o
  -1  10  16      137.44      147.29     42.44 o
   0  10  16      246.81      301.47     43.52 o
   1  10  16      197.47      205.94     43.82 o
   2  10  16       26.66        0.66     43.68 o
   3  10  16       54.65       42.21     40.50 o
  -4  11  16      781.05      666.46    133.55 o
  -3  11  16      210.40      182.44     55.79 o
  -2  11  16       85.53       80.30     36.25 o
  -1  11  16       12.75       29.82     27.38 o
   0  11  16      172.01      252.37     49.16 o
   1  11  16      176.51      202.92     43.80 o
   2  11  16      205.12      267.41     64.70 o
   3  11  16      195.14      197.50     70.32 o
  -3  12  16      344.39      330.59     82.39 o
  -2  12  16     1067.18     1012.32     83.14 o
  -1  12  16      813.51      808.59     78.10 o
   0  12  16       78.46      115.37     36.04 o
   1  12  16        3.66       49.04     28.70 o
   2  12  16     1025.17      951.05    107.01 o
   3  12  16      458.55      378.35     77.57 o
  -3  13  16       55.59       17.56     24.93 o
  -2  13  16        9.22        2.92     26.45 o
  -1  13  16       47.68       61.68     32.57 o
   0  13  16        1.85        8.08     21.00 o
   1  13  16      234.86      260.36     49.38 o
   2  13  16      301.85      249.90     70.28 o
   3  13  16       27.11       13.56     49.84 o
  -3  14  16      315.46      300.94     54.97 o
  -2  14  16      287.26      264.34     53.60 o
  -1  14  16        5.95        8.93     24.35 o
   0  14  16      196.62      205.67     45.63 o
   1  14  16      265.46      246.26     59.62 o
   2  14  16       84.94      100.56     46.94 o
  -3  15  16      197.36      175.37     47.71 o
  -2  15  16        0.29       -1.83     23.01 o
  -1  15  16      156.29      177.93     44.49 o
   0  15  16      294.17      408.87     58.98 o
   1  15  16      347.72      398.42     72.63 o
   2  15  16      326.41      365.82     71.94 o
  -2  16  16      763.35      739.93     79.56 o
  -1  16  16      332.57      399.53     63.40 o
   0  16  16      395.30      482.66     63.51 o
   1  16  16      140.41      154.43     48.45 o
   2  16  16      165.89      172.51     57.24 o
  -2  17  16        9.67        4.37     28.97 o
  -1  17  16        4.33       17.57     26.59 o
   0  17  16      134.45      206.80     45.28 o
   1  17  16        6.04       17.60     32.48 o
  -1  18  16       33.46       63.17     32.93 o
   0  18  16      124.41      169.66     59.45 o
   1  18  16       59.45      130.61     49.35 o
   0  19  16      641.03      869.04    104.07 o
  -4   1  17      215.68      152.28     52.96 o
  -3   1  17      551.20      519.45     83.33 o
  -2   1  17      131.96      118.13     31.72 o
  -1   1  17      558.62      538.27     54.62 o
   0   1  17       24.70       13.42     22.68 o
   1   1  17      942.01      951.13    103.31 o
   2   1  17        9.09       46.23     42.22 o
   3   1  17      107.29      147.38     56.20 o
  -4   2  17       45.04       62.57     39.74 o
  -3   2  17        2.37       -7.27     25.40 o
  -2   2  17      797.63      716.58     73.13 o
  -1   2  17     1156.58     1243.06     70.70 o
   0   2  17      581.06      645.25     58.69 o
   1   2  17      129.45      204.07     58.23 o
   2   2  17        1.51       10.55     34.36 o
   3   2  17      192.46      150.02     52.12 o
  -4   3  17      585.14      442.42     81.03 o
  -3   3  17      205.08      232.66     48.46 o
  -2   3  17      508.05      520.39     66.25 o
  -1   3  17       50.58       52.17     25.30 o
   0   3  17        8.75       10.53     20.12 o
   1   3  17      355.81      347.53     74.81 o
   2   3  17       38.91       28.58     37.65 o
   3   3  17       14.75       27.62     42.12 o
  -4   4  17       33.77       21.96     33.61 o
  -3   4  17       18.03       32.28     26.83 o
  -2   4  17       95.33      161.45     41.47 o
  -1   4  17       17.42       12.54     22.12 o
   0   4  17      123.53      142.19     39.87 o
   1   4  17       32.87       19.44     37.99 o
   2   4  17       53.51       30.82     40.16 o
   3   4  17      187.32      180.31     58.36 o
  -4   5  17      614.30      716.83    104.86 o
  -3   5  17      174.90      183.23     45.06 o
  -2   5  17       48.82       47.68     29.56 o
  -1   5  17      169.84      207.93     44.37 o
   0   5  17      308.90      348.53     46.49 o
   1   5  17      663.77      668.03     92.49 o
   2   5  17      589.07      565.27     88.86 o
   3   5  17       57.49       67.62     44.33 o
  -4   6  17      156.87      133.93     47.92 o
  -3   6  17       31.21       46.62     28.30 o
  -2   6  17      444.82      419.54     76.11 o
  -1   6  17      792.54      676.97     70.93 o
   0   6  17      883.08     1129.34     68.55 o
   1   6  17      201.31      198.00     60.44 o
   2   6  17       74.69       77.91     42.38 o
   3   6  17       14.33       18.02     36.88 o
  -3   7  17      352.74      427.34     62.68 o
  -2   7  17       32.75       48.78     30.13 o
  -1   7  17       18.58       43.03     30.94 o
   0   7  17       39.69       52.27     26.13 o
   1   7  17      592.15      585.85     88.94 o
   2   7  17      219.09      247.87     63.57 o
   3   7  17       55.85       50.74     53.27 o
  -3   8  17        3.44       -3.55     23.44 o
  -2   8  17        0.30        9.55     25.74 o
  -1   8  17      114.09      136.32     38.96 o
   0   8  17        0.18       12.89     22.17 o
   1   8  17       46.10       86.89     45.68 o
   2   8  17      305.41      274.77     66.12 o
   3   8  17       26.37       -3.85     34.58 o
  -3   9  17      929.32      976.80     88.46 o
  -2   9  17      184.68      173.38     44.65 o
  -1   9  17        7.13       53.56     31.73 o
   0   9  17      169.58      162.00     35.69 o
   1   9  17      735.34      782.97     97.25 o
   2   9  17       94.93       78.60     41.43 o
   3   9  17       47.23       73.10     45.92 o
  -3  10  17       16.71       10.32     28.27 o
  -2  10  17      497.87      597.20     73.11 o
  -1  10  17       84.15       67.67     34.20 o
   0  10  17      267.40      282.08     52.23 o
   1  10  17       29.94       66.01     39.47 o
   2  10  17      191.02      219.37     60.26 o
  -3  11  17      145.51      105.94     39.72 o
  -2  11  17       37.17       22.82     31.00 o
  -1  11  17       48.93       -0.70     25.93 o
   0  11  17       17.28       51.50     31.17 o
   1  11  17       26.04       14.33     34.36 o
   2  11  17       53.43       39.44     40.28 o
  -3  12  17       31.51       20.61     26.78 o
  -2  12  17      177.92      132.91     41.97 o
  -1  12  17       59.80       97.11     36.72 o
   0  12  17      664.73      832.24     77.75 o
   1  12  17       24.94       35.79     27.85 o
   2  12  17       23.62       44.58     52.00 o
  -2  13  17      161.33      176.67     46.24 o
  -1  13  17        0.43       57.38     31.66 o
   0  13  17      828.16     1048.05     83.08 o
   1  13  17      190.38      220.27     47.15 o
   2  13  17      199.11      189.76     59.15 o
  -2  14  17      605.27      600.95     75.57 o
  -1  14  17       79.58       80.26     33.68 o
   0  14  17      706.31      813.48     79.34 o
   1  14  17      649.47      662.79     91.01 o
  -2  15  17        6.46       -4.90     25.22 o
  -1  15  17        2.20      -15.69     23.31 o
   0  15  17       92.37       89.99     35.32 o
   1  15  17      113.09      119.71     51.18 o
  -1  16  17       20.48       55.59     28.63 o
   0  16  17        0.56        1.76     23.67 o
  -3   0  18      349.60      277.54     92.81 o
  -2   0  18      668.21      710.91     91.66 o
  -1   0  18      779.03      752.60     91.98 o
   0   0  18      290.87      363.78     71.45 o
   1   0  18      166.42      237.10     86.25 o
   2   0  18       19.64       72.59     65.13 o
   3   0  18       56.19       48.49     60.66 o
  -3   1  18       27.98       23.76     34.31 o
  -2   1  18      552.38      549.13     71.21 o
  -1   1  18        8.40       29.96     25.75 o
   0   1  18      399.83      464.95     54.08 o
   1   1  18      498.44      444.19     79.73 o
   2   1  18      361.62      315.84     74.19 o
   3   1  18       47.96       15.85     37.34 o
  -3   2  18       71.73       76.96     43.65 o
  -2   2  18      113.24      129.72     40.89 o
  -1   2  18        3.19       -8.15     22.07 o
   0   2  18       10.71       33.15     24.80 o
   1   2  18       18.94       40.39     40.45 o
   2   2  18        0.00        3.24     38.63 o
  -3   3  18      577.60      565.49    100.94 o
  -2   3  18      806.93      851.52     80.94 o
  -1   3  18        2.00       12.20     23.02 o
   0   3  18      450.90      596.91     69.14 o
   1   3  18       43.85       52.37     45.03 o
   2   3  18      119.98       96.38     50.25 o
  -3   4  18       55.56       44.40     31.05 o
  -2   4  18      344.91      362.09     58.79 o
  -1   4  18      383.35      451.28     53.28 o
   0   4  18      755.40      955.53     73.82 o
   1   4  18      352.95      414.44     88.48 o
   2   4  18       10.30       -5.92     35.39 o
  -3   5  18      142.70      165.88     41.61 o
  -2   5  18      794.64      771.85     78.97 o
  -1   5  18       18.00       -5.72     33.84 o
   0   5  18      196.81      276.39     45.18 o
   1   5  18      234.68      180.09     61.51 o
   2   5  18      235.69      236.47     65.30 o
  -3   6  18      265.49      225.79     60.33 o
  -2   6  18      122.81      110.96     61.21 o
  -1   6  18      302.76      279.66     51.90 o
   0   6  18        8.67       -2.95     22.10 o
   1   6  18        0.74       55.02     43.94 o
   2   6  18       35.07       24.01     61.03 o
  -3   7  18      564.27      620.67     75.43 o
  -2   7  18       16.07       23.02     28.74 o
  -1   7  18        6.31       40.70     29.00 o
   0   7  18        0.65       -3.36     23.96 o
   1   7  18      666.17      640.21     95.16 o
   2   7  18      810.53      805.45    105.19 o
  -3   8  18      214.42      193.37     55.75 o
  -2   8  18      757.22      760.24    122.11 o
  -1   8  18      538.91      506.30     80.04 o
   0   8  18      577.19      704.28     63.64 o
   1   8  18      205.40      210.03     60.84 o
   2   8  18        0.51       28.76     36.74 o
  -2   9  18      105.34      132.86     42.86 o
  -1   9  18       53.98       96.73     36.80 o
   0   9  18        4.64      -16.58     23.80 o
   1   9  18       53.56       59.49     45.50 o
   2   9  18      430.81      498.31     86.90 o
  -2  10  18        0.68      -24.98     24.98 o
  -1  10  18      296.19      328.77     57.00 o
   0  10  18        2.67       -7.49     26.64 o
   1  10  18        9.76       25.58     37.73 o
   2  10  18       32.52       46.38     42.50 o
  -2  11  18      133.35      142.48     41.84 o
  -1  11  18      408.05      418.68     80.45 o
   0  11  18       94.34      115.30     38.98 o
   1  11  18      424.86      483.08     82.21 o
  -1  12  18      201.26      236.50     49.87 o
   0  12  18      299.19      442.59     63.88 o
   1  12  18       44.35       19.15     37.83 o
  -1  13  18      146.95      160.79     44.14 o
   0  13  18       38.57        7.56     31.36 o
  -2   1  19      395.39      432.38     62.70 o
  -1   1  19       85.24      102.55     32.44 o
   0   1  19       39.09       72.86     29.89 o
   1   1  19      181.38      196.10     60.81 o
   2   1  19      219.81      212.53     64.24 o
  -2   2  19       42.54       55.40     31.75 o
  -1   2  19      290.06      278.09     44.35 o
   0   2  19      877.17      885.99     69.37 o
   1   2  19      133.35      128.37     51.30 o
   2   2  19        5.99      -11.18     33.30 o
  -2   3  19       68.78       54.98     33.02 o
  -1   3  19      169.05      158.09     38.05 o
   0   3  19        5.13       20.99     28.08 o
   1   3  19        1.53       11.65     40.24 o
  -2   4  19        0.06        0.17     29.70 o
  -1   4  19        6.28        7.44     34.88 o
   0   4  19       33.23       71.48     31.43 o
   1   4  19       64.10      102.00     51.96 o
  -2   5  19      222.37      327.20     70.50 o
  -1   5  19      283.77      251.31     52.56 o
   0   5  19      229.32      230.97     43.23 o
   1   5  19       21.52       18.43     64.50 o
  -2   6  19      124.42      143.37     41.22 o
  -1   6  19      403.01      342.72     58.21 o
   0   6  19      441.78      470.37     55.92 o
   1   6  19      256.45      383.69     77.33 o
  -2   7  19      175.96      119.74     74.53 o
  -1   7  19       15.27       49.96     32.35 o
   0   7  19      228.56      236.12     49.71 o
   1   7  19        7.53       14.96     37.32 o
  -1   8  19       39.37       38.01     34.44 o
   0   8  19       82.86       94.82     44.92 o
   1   8  19        0.14       -2.46     30.95 o
  -1   9  19       22.39       -4.61     26.17 o
   0   9  19        2.22       -2.68     31.30 o
 
